# Supplementary material for: Metabolic potentials of the gut microbes in Antarctic krill (Euphausia superba)
Source: mSystems. 2025 Aug 7;10(9):e00377-25. doi: 10.1128/msystems.00377-25 (PMC12456004; doi:10.1128/msystems.00377-25)
Supplement: Supplemental Tables — Tables S1–S5. [file msystems.00377-25-s0002.xls]

## Sheet: Table S1
Table S1 The information of bacterial genomes used for phylogenomic tree.
Genome accession	Species	Taxonomy
RS_GCF_001294625.1	Arthrobacter_A alpinus_A	d__Bacteria;p__Actinobacteriota;c__Actinomycetia;o__Actinomycetales;f__Micrococcaceae;g__Arthrobacter_A;s__Arthrobacter_A alpinus_A
RS_GCF_002909445.1	Arthrobacter_A glacialis	d__Bacteria;p__Actinobacteriota;c__Actinomycetia;o__Actinomycetales;f__Micrococcaceae;g__Arthrobacter_A;s__Arthrobacter_A glacialis
RS_GCF_003185915.1	Arthrobacter_A psychrochitiniphilus	d__Bacteria;p__Actinobacteriota;c__Actinomycetia;o__Actinomycetales;f__Micrococcaceae;g__Arthrobacter_A;s__Arthrobacter_A psychrochitiniphilus
RS_GCF_900105965.1	Arthrobacter_A alpinus	d__Bacteria;p__Actinobacteriota;c__Actinomycetia;o__Actinomycetales;f__Micrococcaceae;g__Arthrobacter_A;s__Arthrobacter_A alpinus
RS_GCF_000785535.1	Arthrobacter_A sp000785535	d__Bacteria;p__Actinobacteriota;c__Actinomycetia;o__Actinomycetales;f__Micrococcaceae;g__Arthrobacter_A;s__Arthrobacter_A sp000785535
RS_GCF_003268655.1	Arthrobacter_A dokdonellae	d__Bacteria;p__Actinobacteriota;c__Actinomycetia;o__Actinomycetales;f__Micrococcaceae;g__Arthrobacter_A;s__Arthrobacter_A dokdonellae
RS_GCF_002929305.1	Arthrobacter_A sp002929305	d__Bacteria;p__Actinobacteriota;c__Actinomycetia;o__Actinomycetales;f__Micrococcaceae;g__Arthrobacter_A;s__Arthrobacter_A sp002929305
RS_GCF_003946885.1	Arthrobacter_A sp003946885	d__Bacteria;p__Actinobacteriota;c__Actinomycetia;o__Actinomycetales;f__Micrococcaceae;g__Arthrobacter_A;s__Arthrobacter_A sp003946885
RS_GCF_011045165.1	Arthrobacter_A silviterrae	d__Bacteria;p__Actinobacteriota;c__Actinomycetia;o__Actinomycetales;f__Micrococcaceae;g__Arthrobacter_A;s__Arthrobacter_A silviterrae
RS_GCF_002929705.1	Arthrobacter_A sp002929705	d__Bacteria;p__Actinobacteriota;c__Actinomycetia;o__Actinomycetales;f__Micrococcaceae;g__Arthrobacter_A;s__Arthrobacter_A sp002929705
RS_GCF_001445575.1	Arthrobacter_A alpinus_C	d__Bacteria;p__Actinobacteriota;c__Actinomycetia;o__Actinomycetales;f__Micrococcaceae;g__Arthrobacter_A;s__Arthrobacter_A alpinus_C
RS_GCF_013376095.1	Arthrobacter_A sp013376095	d__Bacteria;p__Actinobacteriota;c__Actinomycetia;o__Actinomycetales;f__Micrococcaceae;g__Arthrobacter_A;s__Arthrobacter_A sp013376095
RS_GCF_013376105.1	Arthrobacter_A sp013376105	d__Bacteria;p__Actinobacteriota;c__Actinomycetia;o__Actinomycetales;f__Micrococcaceae;g__Arthrobacter_A;s__Arthrobacter_A sp013376105
RS_GCF_003219815.1	Arthrobacter_A livingstonensis	d__Bacteria;p__Actinobacteriota;c__Actinomycetia;o__Actinomycetales;f__Micrococcaceae;g__Arthrobacter_A;s__Arthrobacter_A livingstonensis
RS_GCF_003219795.1	Arthrobacter_A psychrolactophilus	d__Bacteria;p__Actinobacteriota;c__Actinomycetia;o__Actinomycetales;f__Micrococcaceae;g__Arthrobacter_A;s__Arthrobacter_A psychrolactophilus
RS_GCF_001281315.1	Arthrobacter_A sp001281315	d__Bacteria;p__Actinobacteriota;c__Actinomycetia;o__Actinomycetales;f__Micrococcaceae;g__Arthrobacter_A;s__Arthrobacter_A sp001281315
RS_GCF_000482545.1	Arthrobacter_A sp000482545	d__Bacteria;p__Actinobacteriota;c__Actinomycetia;o__Actinomycetales;f__Micrococcaceae;g__Arthrobacter_A;s__Arthrobacter_A sp000482545
GB_GCA_002378665.1	Yoonia sp002378665	d__Bacteria;p__Proteobacteria;c__Alphaproteobacteria;o__Rhodobacterales;f__Rhodobacteraceae;g__Yoonia;s__Yoonia sp002378665
RS_GCF_900156505.1	Yoonia rosea	d__Bacteria;p__Proteobacteria;c__Alphaproteobacteria;o__Rhodobacterales;f__Rhodobacteraceae;g__Yoonia;s__Yoonia rosea
RS_GCF_003058085.1	Yoonia sediminilitoris	d__Bacteria;p__Proteobacteria;c__Alphaproteobacteria;o__Rhodobacterales;f__Rhodobacteraceae;g__Yoonia;s__Yoonia sediminilitoris
GB_GCA_003551805.1	Yoonia sp003551805	d__Bacteria;p__Proteobacteria;c__Alphaproteobacteria;o__Rhodobacterales;f__Rhodobacteraceae;g__Yoonia;s__Yoonia sp003551805
RS_GCF_900115105.1	Yoonia tamlensis	d__Bacteria;p__Proteobacteria;c__Alphaproteobacteria;o__Rhodobacterales;f__Rhodobacteraceae;g__Yoonia;s__Yoonia tamlensis
RS_GCF_002158905.1	Yoonia vestfoldensis_B	d__Bacteria;p__Proteobacteria;c__Alphaproteobacteria;o__Rhodobacterales;f__Rhodobacteraceae;g__Yoonia;s__Yoonia vestfoldensis_B
RS_GCF_900114675.1	Yoonia litorea	d__Bacteria;p__Proteobacteria;c__Alphaproteobacteria;o__Rhodobacterales;f__Rhodobacteraceae;g__Yoonia;s__Yoonia litorea
RS_GCF_002933395.1	Yoonia maritima_A	d__Bacteria;p__Proteobacteria;c__Alphaproteobacteria;o__Rhodobacterales;f__Rhodobacteraceae;g__Yoonia;s__Yoonia maritima_A
RS_GCF_003003285.1	Yoonia maritima	d__Bacteria;p__Proteobacteria;c__Alphaproteobacteria;o__Rhodobacterales;f__Rhodobacteraceae;g__Yoonia;s__Yoonia maritima
RS_GCF_000967725.1	Yoonia sp000967725	d__Bacteria;p__Proteobacteria;c__Alphaproteobacteria;o__Rhodobacterales;f__Rhodobacteraceae;g__Yoonia;s__Yoonia sp000967725
RS_GCF_003201935.1	Yoonia sp003201935	d__Bacteria;p__Proteobacteria;c__Alphaproteobacteria;o__Rhodobacterales;f__Rhodobacteraceae;g__Yoonia;s__Yoonia sp003201935
RS_GCF_001419985.1	Yoonia sp001419985	d__Bacteria;p__Proteobacteria;c__Alphaproteobacteria;o__Rhodobacterales;f__Rhodobacteraceae;g__Yoonia;s__Yoonia sp001419985
RS_GCF_014199395.1	Yoonia ponticola	d__Bacteria;p__Proteobacteria;c__Alphaproteobacteria;o__Rhodobacterales;f__Rhodobacteraceae;g__Yoonia;s__Yoonia ponticola
RS_GCF_002797915.1	Yoonia maricola	d__Bacteria;p__Proteobacteria;c__Alphaproteobacteria;o__Rhodobacterales;f__Rhodobacteraceae;g__Yoonia;s__Yoonia maricola
RS_GCF_003318235.1	Yoonia sp003318235	d__Bacteria;p__Proteobacteria;c__Alphaproteobacteria;o__Rhodobacterales;f__Rhodobacteraceae;g__Yoonia;s__Yoonia sp003318235
RS_GCF_000382265.1	Yoonia vestfoldensis	d__Bacteria;p__Proteobacteria;c__Alphaproteobacteria;o__Rhodobacterales;f__Rhodobacteraceae;g__Yoonia;s__Yoonia vestfoldensis
RS_GCF_900143545.1	Yoonia sp900143545	d__Bacteria;p__Proteobacteria;c__Alphaproteobacteria;o__Rhodobacterales;f__Rhodobacteraceae;g__Yoonia;s__Yoonia sp900143545
RS_GCF_000152785.1	Yoonia vestfoldensis_A	d__Bacteria;p__Proteobacteria;c__Alphaproteobacteria;o__Rhodobacterales;f__Rhodobacteraceae;g__Yoonia;s__Yoonia vestfoldensis_A
RS_GCF_000169435.1	Yoonia sp000169435	d__Bacteria;p__Proteobacteria;c__Alphaproteobacteria;o__Rhodobacterales;f__Rhodobacteraceae;g__Yoonia;s__Yoonia sp000169435
RS_GCF_000814675.1	Pseudoalteromonas distincta	d__Bacteria;p__Proteobacteria;c__Gammaproteobacteria;o__Enterobacterales;f__Alteromonadaceae;g__Pseudoalteromonas;s__Pseudoalteromonas distincta
RS_GCF_007988745.1	Pseudoalteromonas atlantica	d__Bacteria;p__Proteobacteria;c__Gammaproteobacteria;o__Enterobacterales;f__Alteromonadaceae;g__Pseudoalteromonas;s__Pseudoalteromonas atlantica
RS_GCF_002310835.1	Pseudoalteromonas tetraodonis	d__Bacteria;p__Proteobacteria;c__Gammaproteobacteria;o__Enterobacterales;f__Alteromonadaceae;g__Pseudoalteromonas;s__Pseudoalteromonas tetraodonis
RS_GCF_000238395.3	Pseudoalteromonas arctica	d__Bacteria;p__Proteobacteria;c__Gammaproteobacteria;o__Enterobacterales;f__Alteromonadaceae;g__Pseudoalteromonas;s__Pseudoalteromonas arctica
RS_GCF_008808095.1	Pseudoalteromonas ruthenica	d__Bacteria;p__Proteobacteria;c__Gammaproteobacteria;o__Enterobacterales;f__Alteromonadaceae;g__Pseudoalteromonas;s__Pseudoalteromonas ruthenica
RS_GCF_902498845.1	Pseudoalteromonas rhizosphaerae	d__Bacteria;p__Proteobacteria;c__Gammaproteobacteria;o__Enterobacterales;f__Alteromonadaceae;g__Pseudoalteromonas;s__Pseudoalteromonas rhizosphaerae
RS_GCF_000238315.3	Pseudoalteromonas piscicida	d__Bacteria;p__Proteobacteria;c__Gammaproteobacteria;o__Enterobacterales;f__Alteromonadaceae;g__Pseudoalteromonas;s__Pseudoalteromonas piscicida
RS_GCF_000238275.2	Pseudoalteromonas undina	d__Bacteria;p__Proteobacteria;c__Gammaproteobacteria;o__Enterobacterales;f__Alteromonadaceae;g__Pseudoalteromonas;s__Pseudoalteromonas undina
RS_GCF_000238335.2	Pseudoalteromonas marina	d__Bacteria;p__Proteobacteria;c__Gammaproteobacteria;o__Enterobacterales;f__Alteromonadaceae;g__Pseudoalteromonas;s__Pseudoalteromonas marina
RS_GCF_002221505.1	Pseudoalteromonas nigrifaciens	d__Bacteria;p__Proteobacteria;c__Gammaproteobacteria;o__Enterobacterales;f__Alteromonadaceae;g__Pseudoalteromonas;s__Pseudoalteromonas nigrifaciens
RS_GCF_900116435.1	Pseudoalteromonas lipolytica	d__Bacteria;p__Proteobacteria;c__Gammaproteobacteria;o__Enterobacterales;f__Alteromonadaceae;g__Pseudoalteromonas;s__Pseudoalteromonas lipolytica
RS_GCF_000690055.1	Pseudoalteromonas fuliginea	d__Bacteria;p__Proteobacteria;c__Gammaproteobacteria;o__Enterobacterales;f__Alteromonadaceae;g__Pseudoalteromonas;s__Pseudoalteromonas fuliginea
RS_GCF_001468485.1	Pseudoalteromonas sp001468485	d__Bacteria;p__Proteobacteria;c__Gammaproteobacteria;o__Enterobacterales;f__Alteromonadaceae;g__Pseudoalteromonas;s__Pseudoalteromonas sp001468485
RS_GCF_004792295.1	Pseudoalteromonas lipolytica_C	d__Bacteria;p__Proteobacteria;c__Gammaproteobacteria;o__Enterobacterales;f__Alteromonadaceae;g__Pseudoalteromonas;s__Pseudoalteromonas lipolytica_C
GB_GCA_000814665.1	Pseudoalteromonas elyakovii	d__Bacteria;p__Proteobacteria;c__Gammaproteobacteria;o__Enterobacterales;f__Alteromonadaceae;g__Pseudoalteromonas;s__Pseudoalteromonas elyakovii
RS_GCF_001306915.1	Pseudoalteromonas lipolytica_A	d__Bacteria;p__Proteobacteria;c__Gammaproteobacteria;o__Enterobacterales;f__Alteromonadaceae;g__Pseudoalteromonas;s__Pseudoalteromonas lipolytica_A
RS_GCF_013349995.1	Pseudoalteromonas sp013349995	d__Bacteria;p__Proteobacteria;c__Gammaproteobacteria;o__Enterobacterales;f__Alteromonadaceae;g__Pseudoalteromonas;s__Pseudoalteromonas sp013349995
RS_GCF_001999225.1	Pseudoalteromonas aliena	d__Bacteria;p__Proteobacteria;c__Gammaproteobacteria;o__Enterobacterales;f__Alteromonadaceae;g__Pseudoalteromonas;s__Pseudoalteromonas aliena
RS_GCF_001641615.1	Pseudoalteromonas gelatinilytica	d__Bacteria;p__Proteobacteria;c__Gammaproteobacteria;o__Enterobacterales;f__Alteromonadaceae;g__Pseudoalteromonas;s__Pseudoalteromonas gelatinilytica
RS_GCF_001653135.1	Pseudoalteromonas neustonica	d__Bacteria;p__Proteobacteria;c__Gammaproteobacteria;o__Enterobacterales;f__Alteromonadaceae;g__Pseudoalteromonas;s__Pseudoalteromonas neustonica
RS_GCF_001750165.1	Pseudoalteromonas luteoviolacea_G	d__Bacteria;p__Proteobacteria;c__Gammaproteobacteria;o__Enterobacterales;f__Alteromonadaceae;g__Pseudoalteromonas;s__Pseudoalteromonas luteoviolacea_G
GB_GCA_002684115.1	Pseudoalteromonas sp002684115	d__Bacteria;p__Proteobacteria;c__Gammaproteobacteria;o__Enterobacterales;f__Alteromonadaceae;g__Pseudoalteromonas;s__Pseudoalteromonas sp002684115
RS_GCF_004328665.1	Pseudoalteromonas sp001974855	d__Bacteria;p__Proteobacteria;c__Gammaproteobacteria;o__Enterobacterales;f__Alteromonadaceae;g__Pseudoalteromonas;s__Pseudoalteromonas sp001974855
RS_GCF_001401805.1	Pseudoalteromonas sp001401805	d__Bacteria;p__Proteobacteria;c__Gammaproteobacteria;o__Enterobacterales;f__Alteromonadaceae;g__Pseudoalteromonas;s__Pseudoalteromonas sp001401805
RS_GCF_900239935.1	Pseudoalteromonas carrageenovora	d__Bacteria;p__Proteobacteria;c__Gammaproteobacteria;o__Enterobacterales;f__Alteromonadaceae;g__Pseudoalteromonas;s__Pseudoalteromonas carrageenovora
RS_GCF_012641745.1	Pseudoalteromonas peptidolytica	d__Bacteria;p__Proteobacteria;c__Gammaproteobacteria;o__Enterobacterales;f__Alteromonadaceae;g__Pseudoalteromonas;s__Pseudoalteromonas peptidolytica
RS_GCF_002964765.1	Pseudoalteromonas sp002964765	d__Bacteria;p__Proteobacteria;c__Gammaproteobacteria;o__Enterobacterales;f__Alteromonadaceae;g__Pseudoalteromonas;s__Pseudoalteromonas sp002964765
RS_GCF_001974875.1	Pseudoalteromonas sp001974875	d__Bacteria;p__Proteobacteria;c__Gammaproteobacteria;o__Enterobacterales;f__Alteromonadaceae;g__Pseudoalteromonas;s__Pseudoalteromonas sp001974875
RS_GCF_001550135.1	Pseudoalteromonas shioyasakiensis	d__Bacteria;p__Proteobacteria;c__Gammaproteobacteria;o__Enterobacterales;f__Alteromonadaceae;g__Pseudoalteromonas;s__Pseudoalteromonas shioyasakiensis
RS_GCF_013391845.1	Pseudoalteromonas sp002685175	d__Bacteria;p__Proteobacteria;c__Gammaproteobacteria;o__Enterobacterales;f__Alteromonadaceae;g__Pseudoalteromonas;s__Pseudoalteromonas sp002685175
RS_GCF_000238255.3	Pseudoalteromonas spongiae	d__Bacteria;p__Proteobacteria;c__Gammaproteobacteria;o__Enterobacterales;f__Alteromonadaceae;g__Pseudoalteromonas;s__Pseudoalteromonas spongiae
RS_GCF_005886345.1	Pseudoalteromonas phenolica_A	d__Bacteria;p__Proteobacteria;c__Gammaproteobacteria;o__Enterobacterales;f__Alteromonadaceae;g__Pseudoalteromonas;s__Pseudoalteromonas phenolica_A
RS_GCF_001444405.1	Pseudoalteromonas phenolica	d__Bacteria;p__Proteobacteria;c__Gammaproteobacteria;o__Enterobacterales;f__Alteromonadaceae;g__Pseudoalteromonas;s__Pseudoalteromonas phenolica
RS_GCF_001625655.1	Pseudoalteromonas luteoviolacea	d__Bacteria;p__Proteobacteria;c__Gammaproteobacteria;o__Enterobacterales;f__Alteromonadaceae;g__Pseudoalteromonas;s__Pseudoalteromonas luteoviolacea
RS_GCF_002850255.1	Pseudoalteromonas sp002850255	d__Bacteria;p__Proteobacteria;c__Gammaproteobacteria;o__Enterobacterales;f__Alteromonadaceae;g__Pseudoalteromonas;s__Pseudoalteromonas sp002850255
RS_GCF_002208135.1	Pseudoalteromonas piscicida_A	d__Bacteria;p__Proteobacteria;c__Gammaproteobacteria;o__Enterobacterales;f__Alteromonadaceae;g__Pseudoalteromonas;s__Pseudoalteromonas piscicida_A
RS_GCF_000238355.1	Pseudoalteromonas haloplanktis	d__Bacteria;p__Proteobacteria;c__Gammaproteobacteria;o__Enterobacterales;f__Alteromonadaceae;g__Pseudoalteromonas;s__Pseudoalteromonas haloplanktis
RS_GCF_001550155.1	Pseudoalteromonas arabiensis	d__Bacteria;p__Proteobacteria;c__Gammaproteobacteria;o__Enterobacterales;f__Alteromonadaceae;g__Pseudoalteromonas;s__Pseudoalteromonas arabiensis
RS_GCF_003590335.1	Pseudoalteromonas sp003590335	d__Bacteria;p__Proteobacteria;c__Gammaproteobacteria;o__Enterobacterales;f__Alteromonadaceae;g__Pseudoalteromonas;s__Pseudoalteromonas sp003590335
RS_GCF_004212645.1	Pseudoalteromonas rubra_C	d__Bacteria;p__Proteobacteria;c__Gammaproteobacteria;o__Enterobacterales;f__Alteromonadaceae;g__Pseudoalteromonas;s__Pseudoalteromonas rubra_C
RS_GCF_005886875.1	Pseudoalteromonas aurantia	d__Bacteria;p__Proteobacteria;c__Gammaproteobacteria;o__Enterobacterales;f__Alteromonadaceae;g__Pseudoalteromonas;s__Pseudoalteromonas aurantia
RS_GCF_002310815.1	Pseudoalteromonas tunicata	d__Bacteria;p__Proteobacteria;c__Gammaproteobacteria;o__Enterobacterales;f__Alteromonadaceae;g__Pseudoalteromonas;s__Pseudoalteromonas tunicata
RS_GCF_002723455.1	Pseudoalteromonas sp002723455	d__Bacteria;p__Proteobacteria;c__Gammaproteobacteria;o__Enterobacterales;f__Alteromonadaceae;g__Pseudoalteromonas;s__Pseudoalteromonas sp002723455
RS_GCF_001625565.1	Pseudoalteromonas luteoviolacea_F	d__Bacteria;p__Proteobacteria;c__Gammaproteobacteria;o__Enterobacterales;f__Alteromonadaceae;g__Pseudoalteromonas;s__Pseudoalteromonas luteoviolacea_F
RS_GCF_002221525.1	Pseudoalteromonas espejiana	d__Bacteria;p__Proteobacteria;c__Gammaproteobacteria;o__Enterobacterales;f__Alteromonadaceae;g__Pseudoalteromonas;s__Pseudoalteromonas espejiana
RS_GCF_001625575.1	Pseudoalteromonas luteoviolacea_E	d__Bacteria;p__Proteobacteria;c__Gammaproteobacteria;o__Enterobacterales;f__Alteromonadaceae;g__Pseudoalteromonas;s__Pseudoalteromonas luteoviolacea_E
RS_GCF_001625595.1	Pseudoalteromonas luteoviolacea_A	d__Bacteria;p__Proteobacteria;c__Gammaproteobacteria;o__Enterobacterales;f__Alteromonadaceae;g__Pseudoalteromonas;s__Pseudoalteromonas luteoviolacea_A
RS_GCF_001269985.1	Pseudoalteromonas sp001269985	d__Bacteria;p__Proteobacteria;c__Gammaproteobacteria;o__Enterobacterales;f__Alteromonadaceae;g__Pseudoalteromonas;s__Pseudoalteromonas sp001269985
RS_GCF_001482385.1	Pseudoalteromonas rubra_B	d__Bacteria;p__Proteobacteria;c__Gammaproteobacteria;o__Enterobacterales;f__Alteromonadaceae;g__Pseudoalteromonas;s__Pseudoalteromonas rubra_B
RS_GCF_002964665.1	Pseudoalteromonas sp002964665	d__Bacteria;p__Proteobacteria;c__Gammaproteobacteria;o__Enterobacterales;f__Alteromonadaceae;g__Pseudoalteromonas;s__Pseudoalteromonas sp002964665
RS_GCF_001854605.1	Pseudoalteromonas amylolytica	d__Bacteria;p__Proteobacteria;c__Gammaproteobacteria;o__Enterobacterales;f__Alteromonadaceae;g__Pseudoalteromonas;s__Pseudoalteromonas amylolytica
RS_GCF_000814765.1	Pseudoalteromonas luteoviolacea_H	d__Bacteria;p__Proteobacteria;c__Gammaproteobacteria;o__Enterobacterales;f__Alteromonadaceae;g__Pseudoalteromonas;s__Pseudoalteromonas luteoviolacea_H
RS_GCF_005887095.1	Pseudoalteromonas rubra_E	d__Bacteria;p__Proteobacteria;c__Gammaproteobacteria;o__Enterobacterales;f__Alteromonadaceae;g__Pseudoalteromonas;s__Pseudoalteromonas rubra_E
RS_GCF_004103285.1	Pseudoalteromonas sp004103285	d__Bacteria;p__Proteobacteria;c__Gammaproteobacteria;o__Enterobacterales;f__Alteromonadaceae;g__Pseudoalteromonas;s__Pseudoalteromonas sp004103285
RS_GCF_000498095.1	Pseudoalteromonas sp000498095	d__Bacteria;p__Proteobacteria;c__Gammaproteobacteria;o__Enterobacterales;f__Alteromonadaceae;g__Pseudoalteromonas;s__Pseudoalteromonas sp000498095
RS_GCF_001625695.1	Pseudoalteromonas luteoviolacea_B	d__Bacteria;p__Proteobacteria;c__Gammaproteobacteria;o__Enterobacterales;f__Alteromonadaceae;g__Pseudoalteromonas;s__Pseudoalteromonas luteoviolacea_B
RS_GCF_003947175.1	Pseudoalteromonas rubra_D	d__Bacteria;p__Proteobacteria;c__Gammaproteobacteria;o__Enterobacterales;f__Alteromonadaceae;g__Pseudoalteromonas;s__Pseudoalteromonas rubra_D
RS_GCF_004014715.1	Pseudoalteromonas sp001282135	d__Bacteria;p__Proteobacteria;c__Gammaproteobacteria;o__Enterobacterales;f__Alteromonadaceae;g__Pseudoalteromonas;s__Pseudoalteromonas sp001282135
GB_GCA_000333235.1	Pseudoalteromonas luteoviolacea_D	d__Bacteria;p__Proteobacteria;c__Gammaproteobacteria;o__Enterobacterales;f__Alteromonadaceae;g__Pseudoalteromonas;s__Pseudoalteromonas luteoviolacea_D
RS_GCF_005887115.1	Pseudoalteromonas rubra_F	d__Bacteria;p__Proteobacteria;c__Gammaproteobacteria;o__Enterobacterales;f__Alteromonadaceae;g__Pseudoalteromonas;s__Pseudoalteromonas rubra_F
RS_GCF_002744175.1	Pseudoalteromonas piscicida_B	d__Bacteria;p__Proteobacteria;c__Gammaproteobacteria;o__Enterobacterales;f__Alteromonadaceae;g__Pseudoalteromonas;s__Pseudoalteromonas piscicida_B
RS_GCF_900112265.1	Pseudoalteromonas denitrificans	d__Bacteria;p__Proteobacteria;c__Gammaproteobacteria;o__Enterobacterales;f__Alteromonadaceae;g__Pseudoalteromonas;s__Pseudoalteromonas denitrificans
RS_GCF_001469215.1	Pseudoalteromonas sp001469215	d__Bacteria;p__Proteobacteria;c__Gammaproteobacteria;o__Enterobacterales;f__Alteromonadaceae;g__Pseudoalteromonas;s__Pseudoalteromonas sp001469215
GB_GCA_011050055.1	Pseudoalteromonas prydzensis_A	d__Bacteria;p__Proteobacteria;c__Gammaproteobacteria;o__Enterobacterales;f__Alteromonadaceae;g__Pseudoalteromonas;s__Pseudoalteromonas prydzensis_A
RS_GCF_012927645.1	Pseudoalteromonas arctica_A	d__Bacteria;p__Proteobacteria;c__Gammaproteobacteria;o__Enterobacterales;f__Alteromonadaceae;g__Pseudoalteromonas;s__Pseudoalteromonas arctica_A
RS_GCF_011378855.1	Pseudoalteromonas sp011378855	d__Bacteria;p__Proteobacteria;c__Gammaproteobacteria;o__Enterobacterales;f__Alteromonadaceae;g__Pseudoalteromonas;s__Pseudoalteromonas sp011378855
RS_GCF_002165575.1	Pseudoalteromonas sp002165575	d__Bacteria;p__Proteobacteria;c__Gammaproteobacteria;o__Enterobacterales;f__Alteromonadaceae;g__Pseudoalteromonas;s__Pseudoalteromonas sp002165575
RS_GCF_000967655.1	Pseudoalteromonas rubra_A	d__Bacteria;p__Proteobacteria;c__Gammaproteobacteria;o__Enterobacterales;f__Alteromonadaceae;g__Pseudoalteromonas;s__Pseudoalteromonas rubra_A
RS_GCF_002964705.1	Pseudoalteromonas sp002964705	d__Bacteria;p__Proteobacteria;c__Gammaproteobacteria;o__Enterobacterales;f__Alteromonadaceae;g__Pseudoalteromonas;s__Pseudoalteromonas sp002964705
RS_GCF_000238375.2	Pseudoalteromonas citrea	d__Bacteria;p__Proteobacteria;c__Gammaproteobacteria;o__Enterobacterales;f__Alteromonadaceae;g__Pseudoalteromonas;s__Pseudoalteromonas citrea
RS_GCF_000238295.2	Pseudoalteromonas rubra	d__Bacteria;p__Proteobacteria;c__Gammaproteobacteria;o__Enterobacterales;f__Alteromonadaceae;g__Pseudoalteromonas;s__Pseudoalteromonas rubra
RS_GCF_001661495.1	Pseudoalteromonas prydzensis	d__Bacteria;p__Proteobacteria;c__Gammaproteobacteria;o__Enterobacterales;f__Alteromonadaceae;g__Pseudoalteromonas;s__Pseudoalteromonas prydzensis
RS_GCF_002276045.1	Pseudoalteromonas sp002276045	d__Bacteria;p__Proteobacteria;c__Gammaproteobacteria;o__Enterobacterales;f__Alteromonadaceae;g__Pseudoalteromonas;s__Pseudoalteromonas sp002276045
RS_GCF_002964785.1	Pseudoalteromonas sp002964785	d__Bacteria;p__Proteobacteria;c__Gammaproteobacteria;o__Enterobacterales;f__Alteromonadaceae;g__Pseudoalteromonas;s__Pseudoalteromonas sp002964785
RS_GCF_001469895.1	Pseudoalteromonas sp001469895	d__Bacteria;p__Proteobacteria;c__Gammaproteobacteria;o__Enterobacterales;f__Alteromonadaceae;g__Pseudoalteromonas;s__Pseudoalteromonas sp001469895
RS_GCF_002591815.1	Pseudoalteromonas sp002591815	d__Bacteria;p__Proteobacteria;c__Gammaproteobacteria;o__Enterobacterales;f__Alteromonadaceae;g__Pseudoalteromonas;s__Pseudoalteromonas sp002591815
RS_GCF_001854475.1	Pseudoalteromonas byunsanensis	d__Bacteria;p__Proteobacteria;c__Gammaproteobacteria;o__Enterobacterales;f__Alteromonadaceae;g__Pseudoalteromonas;s__Pseudoalteromonas byunsanensis
RS_GCF_002289345.1	Pseudoalteromonas sp002289345	d__Bacteria;p__Proteobacteria;c__Gammaproteobacteria;o__Enterobacterales;f__Alteromonadaceae;g__Pseudoalteromonas;s__Pseudoalteromonas sp002289345
RS_GCF_013140855.1	Pseudoalteromonas sp013140855	d__Bacteria;p__Proteobacteria;c__Gammaproteobacteria;o__Enterobacterales;f__Alteromonadaceae;g__Pseudoalteromonas;s__Pseudoalteromonas sp013140855
RS_GCF_000788395.1	Pseudoalteromonas piratica	d__Bacteria;p__Proteobacteria;c__Gammaproteobacteria;o__Enterobacterales;f__Alteromonadaceae;g__Pseudoalteromonas;s__Pseudoalteromonas piratica
RS_GCF_000239855.1	Pseudoalteromonas sp000239855	d__Bacteria;p__Proteobacteria;c__Gammaproteobacteria;o__Enterobacterales;f__Alteromonadaceae;g__Pseudoalteromonas;s__Pseudoalteromonas sp000239855
RS_GCF_002156545.1	Pseudoalteromonas ulvae	d__Bacteria;p__Proteobacteria;c__Gammaproteobacteria;o__Enterobacterales;f__Alteromonadaceae;g__Pseudoalteromonas;s__Pseudoalteromonas ulvae
RS_GCF_008370255.1	Pseudoalteromonas sp008370255	d__Bacteria;p__Proteobacteria;c__Gammaproteobacteria;o__Enterobacterales;f__Alteromonadaceae;g__Pseudoalteromonas;s__Pseudoalteromonas sp008370255
RS_GCF_001465295.1	Pseudoalteromonas translucida	d__Bacteria;p__Proteobacteria;c__Gammaproteobacteria;o__Enterobacterales;f__Alteromonadaceae;g__Pseudoalteromonas;s__Pseudoalteromonas translucida
RS_GCF_001696455.1	Pseudoalteromonas luteoviolacea_C	d__Bacteria;p__Proteobacteria;c__Gammaproteobacteria;o__Enterobacterales;f__Alteromonadaceae;g__Pseudoalteromonas;s__Pseudoalteromonas luteoviolacea_C
RS_GCF_005876835.1	Pseudoalteromonas phenolica_B	d__Bacteria;p__Proteobacteria;c__Gammaproteobacteria;o__Enterobacterales;f__Alteromonadaceae;g__Pseudoalteromonas;s__Pseudoalteromonas phenolica_B
RS_GCF_005886535.1	Pseudoalteromonas sp005886535	d__Bacteria;p__Proteobacteria;c__Gammaproteobacteria;o__Enterobacterales;f__Alteromonadaceae;g__Pseudoalteromonas;s__Pseudoalteromonas sp005886535
RS_GCF_001399975.1	Pseudoalteromonas sp001399975	d__Bacteria;p__Proteobacteria;c__Gammaproteobacteria;o__Enterobacterales;f__Alteromonadaceae;g__Pseudoalteromonas;s__Pseudoalteromonas sp001399975
RS_GCF_009176705.1	Pseudoalteromonas sp009176705	d__Bacteria;p__Proteobacteria;c__Gammaproteobacteria;o__Enterobacterales;f__Alteromonadaceae;g__Pseudoalteromonas;s__Pseudoalteromonas sp009176705
RS_GCF_000482725.1	Psychromonas arctica	d__Bacteria;p__Proteobacteria;c__Gammaproteobacteria;o__Enterobacterales;f__Psychromonadaceae;g__Psychromonas;s__Psychromonas arctica
RS_GCF_000015285.1	Psychromonas ingrahamii	d__Bacteria;p__Proteobacteria;c__Gammaproteobacteria;o__Enterobacterales;f__Psychromonadaceae;g__Psychromonas;s__Psychromonas ingrahamii
RS_GCF_002835465.1	Psychromonas sp002835465	d__Bacteria;p__Proteobacteria;c__Gammaproteobacteria;o__Enterobacterales;f__Psychromonadaceae;g__Psychromonas;s__Psychromonas sp002835465
RS_GCF_004378355.1	Psychromonas sp004378355	d__Bacteria;p__Proteobacteria;c__Gammaproteobacteria;o__Enterobacterales;f__Psychromonadaceae;g__Psychromonas;s__Psychromonas sp004378355
RS_GCF_003318165.1	Psychromonas sp003318165	d__Bacteria;p__Proteobacteria;c__Gammaproteobacteria;o__Enterobacterales;f__Psychromonadaceae;g__Psychromonas;s__Psychromonas sp003318165
RS_GCF_002835995.1	Psychromonas sp002835995	d__Bacteria;p__Proteobacteria;c__Gammaproteobacteria;o__Enterobacterales;f__Psychromonadaceae;g__Psychromonas;s__Psychromonas sp002835995
RS_GCF_000381745.1	Psychromonas ossibalaenae	d__Bacteria;p__Proteobacteria;c__Gammaproteobacteria;o__Enterobacterales;f__Psychromonadaceae;g__Psychromonas;s__Psychromonas ossibalaenae
RS_GCF_000470315.2	Psychromonas sp000470315	d__Bacteria;p__Proteobacteria;c__Gammaproteobacteria;o__Enterobacterales;f__Psychromonadaceae;g__Psychromonas;s__Psychromonas sp000470315
RS_GCF_002239585.1	Psychromonas sp002239585	d__Bacteria;p__Proteobacteria;c__Gammaproteobacteria;o__Enterobacterales;f__Psychromonadaceae;g__Psychromonas;s__Psychromonas sp002239585
RS_GCF_004376845.1	Psychromonas sp004376845	d__Bacteria;p__Proteobacteria;c__Gammaproteobacteria;o__Enterobacterales;f__Psychromonadaceae;g__Psychromonas;s__Psychromonas sp004376845
RS_GCF_000420245.1	Psychromonas hadalis	d__Bacteria;p__Proteobacteria;c__Gammaproteobacteria;o__Enterobacterales;f__Psychromonadaceae;g__Psychromonas;s__Psychromonas hadalis
RS_GCF_009828855.1	Psychromonas sp009828855	d__Bacteria;p__Proteobacteria;c__Gammaproteobacteria;o__Enterobacterales;f__Psychromonadaceae;g__Psychromonas;s__Psychromonas sp009828855
RS_GCF_011378715.1	Psychromonas sp011378715	d__Bacteria;p__Proteobacteria;c__Gammaproteobacteria;o__Enterobacterales;f__Psychromonadaceae;g__Psychromonas;s__Psychromonas sp011378715
RS_GCF_002836415.1	Psychromonas sp002836415	d__Bacteria;p__Proteobacteria;c__Gammaproteobacteria;o__Enterobacterales;f__Psychromonadaceae;g__Psychromonas;s__Psychromonas sp002836415
GB_GCA_013619145.1	Psychromonas sp013619145	d__Bacteria;p__Proteobacteria;c__Gammaproteobacteria;o__Enterobacterales;f__Psychromonadaceae;g__Psychromonas;s__Psychromonas sp013619145
RS_GCF_000428725.1	Psychromonas aquimarina	d__Bacteria;p__Proteobacteria;c__Gammaproteobacteria;o__Enterobacterales;f__Psychromonadaceae;g__Psychromonas;s__Psychromonas aquimarina
RS_GCF_000153405.2	Psychromonas sp000153405	d__Bacteria;p__Proteobacteria;c__Gammaproteobacteria;o__Enterobacterales;f__Psychromonadaceae;g__Psychromonas;s__Psychromonas sp000153405
RS_GCF_002836505.1	Psychrobacter sp002836505	d__Bacteria;p__Proteobacteria;c__Gammaproteobacteria;o__Pseudomonadales;f__Moraxellaceae;g__Psychrobacter;s__Psychrobacter sp002836505
RS_GCF_000013905.1	Psychrobacter cryohalolentis	d__Bacteria;p__Proteobacteria;c__Gammaproteobacteria;o__Pseudomonadales;f__Moraxellaceae;g__Psychrobacter;s__Psychrobacter cryohalolentis
RS_GCF_900101915.1	Psychrobacter pacificensis	d__Bacteria;p__Proteobacteria;c__Gammaproteobacteria;o__Pseudomonadales;f__Moraxellaceae;g__Psychrobacter;s__Psychrobacter pacificensis
RS_GCF_001652315.1	Psychrobacter sp001652315	d__Bacteria;p__Proteobacteria;c__Gammaproteobacteria;o__Pseudomonadales;f__Moraxellaceae;g__Psychrobacter;s__Psychrobacter sp001652315
RS_GCF_013248965.1	Psychrobacter okhotskensis	d__Bacteria;p__Proteobacteria;c__Gammaproteobacteria;o__Pseudomonadales;f__Moraxellaceae;g__Psychrobacter;s__Psychrobacter okhotskensis
RS_GCF_002810365.1	Psychrobacter sp002810365	d__Bacteria;p__Proteobacteria;c__Gammaproteobacteria;o__Pseudomonadales;f__Moraxellaceae;g__Psychrobacter;s__Psychrobacter sp002810365
RS_GCF_001606025.1	Psychrobacter alimentarius	d__Bacteria;p__Proteobacteria;c__Gammaproteobacteria;o__Pseudomonadales;f__Moraxellaceae;g__Psychrobacter;s__Psychrobacter alimentarius
RS_GCF_000685805.1	Psychrobacter phenylpyruvicus	d__Bacteria;p__Proteobacteria;c__Gammaproteobacteria;o__Pseudomonadales;f__Moraxellaceae;g__Psychrobacter;s__Psychrobacter phenylpyruvicus
RS_GCF_000511655.1	Psychrobacter sp000511655	d__Bacteria;p__Proteobacteria;c__Gammaproteobacteria;o__Pseudomonadales;f__Moraxellaceae;g__Psychrobacter;s__Psychrobacter sp000511655
GB_GCA_000213615.1	Psychrobacter sp000213615	d__Bacteria;p__Proteobacteria;c__Gammaproteobacteria;o__Pseudomonadales;f__Moraxellaceae;g__Psychrobacter;s__Psychrobacter sp000213615
RS_GCF_009725675.1	Psychrobacter sanguinis	d__Bacteria;p__Proteobacteria;c__Gammaproteobacteria;o__Pseudomonadales;f__Moraxellaceae;g__Psychrobacter;s__Psychrobacter sanguinis
GB_GCA_000586475.1	Psychrobacter sp000586475	d__Bacteria;p__Proteobacteria;c__Gammaproteobacteria;o__Pseudomonadales;f__Moraxellaceae;g__Psychrobacter;s__Psychrobacter sp000586475
RS_GCF_012847335.1	Psychrobacter ciconiae	d__Bacteria;p__Proteobacteria;c__Gammaproteobacteria;o__Pseudomonadales;f__Moraxellaceae;g__Psychrobacter;s__Psychrobacter ciconiae
RS_GCF_001444505.1	Psychrobacter piscatorii	d__Bacteria;p__Proteobacteria;c__Gammaproteobacteria;o__Pseudomonadales;f__Moraxellaceae;g__Psychrobacter;s__Psychrobacter piscatorii
GB_GCA_002352555.1	Psychrobacter sp002352555	d__Bacteria;p__Proteobacteria;c__Gammaproteobacteria;o__Pseudomonadales;f__Moraxellaceae;g__Psychrobacter;s__Psychrobacter sp002352555
GB_GCA_002366815.1	Psychrobacter sp002366815	d__Bacteria;p__Proteobacteria;c__Gammaproteobacteria;o__Pseudomonadales;f__Moraxellaceae;g__Psychrobacter;s__Psychrobacter sp002366815
RS_GCF_001593285.1	Psychrobacter sp001593285	d__Bacteria;p__Proteobacteria;c__Gammaproteobacteria;o__Pseudomonadales;f__Moraxellaceae;g__Psychrobacter;s__Psychrobacter sp001593285
RS_GCF_900168255.1	Psychrobacter sp900168255	d__Bacteria;p__Proteobacteria;c__Gammaproteobacteria;o__Pseudomonadales;f__Moraxellaceae;g__Psychrobacter;s__Psychrobacter sp900168255
RS_GCF_001921745.1	Psychrobacter sp001921745	d__Bacteria;p__Proteobacteria;c__Gammaproteobacteria;o__Pseudomonadales;f__Moraxellaceae;g__Psychrobacter;s__Psychrobacter sp001921745
RS_GCF_003148585.1	Psychrobacter immobilis	d__Bacteria;p__Proteobacteria;c__Gammaproteobacteria;o__Pseudomonadales;f__Moraxellaceae;g__Psychrobacter;s__Psychrobacter immobilis
GB_GCA_014652895.1	Psychrobacter glaciei	d__Bacteria;p__Proteobacteria;c__Gammaproteobacteria;o__Pseudomonadales;f__Moraxellaceae;g__Psychrobacter;s__Psychrobacter glaciei
RS_GCF_001435845.1	Psychrobacter sp001435845	d__Bacteria;p__Proteobacteria;c__Gammaproteobacteria;o__Pseudomonadales;f__Moraxellaceae;g__Psychrobacter;s__Psychrobacter sp001435845
RS_GCF_002313155.2	Psychrobacter sp002313155	d__Bacteria;p__Proteobacteria;c__Gammaproteobacteria;o__Pseudomonadales;f__Moraxellaceae;g__Psychrobacter;s__Psychrobacter sp002313155
GB_GCA_002385225.1	Psychrobacter sp002385225	d__Bacteria;p__Proteobacteria;c__Gammaproteobacteria;o__Pseudomonadales;f__Moraxellaceae;g__Psychrobacter;s__Psychrobacter sp002385225
GB_GCA_000586415.1	Psychrobacter sp000586415	d__Bacteria;p__Proteobacteria;c__Gammaproteobacteria;o__Pseudomonadales;f__Moraxellaceae;g__Psychrobacter;s__Psychrobacter sp000586415
GB_GCA_002453355.1	Psychrobacter sp002453355	d__Bacteria;p__Proteobacteria;c__Gammaproteobacteria;o__Pseudomonadales;f__Moraxellaceae;g__Psychrobacter;s__Psychrobacter sp002453355
GB_GCA_002377945.1	Psychrobacter sp002377945	d__Bacteria;p__Proteobacteria;c__Gammaproteobacteria;o__Pseudomonadales;f__Moraxellaceae;g__Psychrobacter;s__Psychrobacter sp002377945
GB_GCA_012270355.1	Psychrobacter sp012270355	d__Bacteria;p__Proteobacteria;c__Gammaproteobacteria;o__Pseudomonadales;f__Moraxellaceae;g__Psychrobacter;s__Psychrobacter sp012270355
RS_GCF_000012305.1	Psychrobacter arcticus	d__Bacteria;p__Proteobacteria;c__Gammaproteobacteria;o__Pseudomonadales;f__Moraxellaceae;g__Psychrobacter;s__Psychrobacter arcticus
RS_GCF_014192115.1	Psychrobacter luti	d__Bacteria;p__Proteobacteria;c__Gammaproteobacteria;o__Pseudomonadales;f__Moraxellaceae;g__Psychrobacter;s__Psychrobacter luti
RS_GCF_001435295.1	Psychrobacter sp001435295	d__Bacteria;p__Proteobacteria;c__Gammaproteobacteria;o__Pseudomonadales;f__Moraxellaceae;g__Psychrobacter;s__Psychrobacter sp001435295
RS_GCF_014119005.1	Psychrobacter sp014119005	d__Bacteria;p__Proteobacteria;c__Gammaproteobacteria;o__Pseudomonadales;f__Moraxellaceae;g__Psychrobacter;s__Psychrobacter sp014119005
RS_GCF_900163785.1	Psychrobacter sp900163785	d__Bacteria;p__Proteobacteria;c__Gammaproteobacteria;o__Pseudomonadales;f__Moraxellaceae;g__Psychrobacter;s__Psychrobacter sp900163785
GB_GCA_003542795.1	Psychrobacter sp003542795	d__Bacteria;p__Proteobacteria;c__Gammaproteobacteria;o__Pseudomonadales;f__Moraxellaceae;g__Psychrobacter;s__Psychrobacter sp003542795
RS_GCF_013414195.1	Psychrobacter sp013414195	d__Bacteria;p__Proteobacteria;c__Gammaproteobacteria;o__Pseudomonadales;f__Moraxellaceae;g__Psychrobacter;s__Psychrobacter sp013414195
GB_GCA_000586455.1	Psychrobacter sp000586455	d__Bacteria;p__Proteobacteria;c__Gammaproteobacteria;o__Pseudomonadales;f__Moraxellaceae;g__Psychrobacter;s__Psychrobacter sp000586455
RS_GCF_900162825.1	Psychrobacter piechaudii	d__Bacteria;p__Proteobacteria;c__Gammaproteobacteria;o__Pseudomonadales;f__Moraxellaceae;g__Psychrobacter;s__Psychrobacter piechaudii
RS_GCF_002836715.1	Psychrobacter sp002836715	d__Bacteria;p__Proteobacteria;c__Gammaproteobacteria;o__Pseudomonadales;f__Moraxellaceae;g__Psychrobacter;s__Psychrobacter sp002836715
RS_GCF_001298525.1	Psychrobacter urativorans	d__Bacteria;p__Proteobacteria;c__Gammaproteobacteria;o__Pseudomonadales;f__Moraxellaceae;g__Psychrobacter;s__Psychrobacter urativorans
RS_GCF_003350005.1	Psychrobacter proteolyticus	d__Bacteria;p__Proteobacteria;c__Gammaproteobacteria;o__Pseudomonadales;f__Moraxellaceae;g__Psychrobacter;s__Psychrobacter proteolyticus
RS_GCF_007997305.1	Psychrobacter frigidicola	d__Bacteria;p__Proteobacteria;c__Gammaproteobacteria;o__Pseudomonadales;f__Moraxellaceae;g__Psychrobacter;s__Psychrobacter frigidicola
RS_GCF_001411745.2	Psychrobacter glacincola	d__Bacteria;p__Proteobacteria;c__Gammaproteobacteria;o__Pseudomonadales;f__Moraxellaceae;g__Psychrobacter;s__Psychrobacter glacincola
RS_GCF_900016235.2	Psychrobacter cibarius	d__Bacteria;p__Proteobacteria;c__Gammaproteobacteria;o__Pseudomonadales;f__Moraxellaceae;g__Psychrobacter;s__Psychrobacter cibarius
GB_GCA_002377905.1	Psychrobacter sp002377905	d__Bacteria;p__Proteobacteria;c__Gammaproteobacteria;o__Pseudomonadales;f__Moraxellaceae;g__Psychrobacter;s__Psychrobacter sp002377905
GB_GCA_000586435.1	Psychrobacter sp000586435	d__Bacteria;p__Proteobacteria;c__Gammaproteobacteria;o__Pseudomonadales;f__Moraxellaceae;g__Psychrobacter;s__Psychrobacter sp000586435
GB_GCA_002414005.1	Psychrobacter sp002414005	d__Bacteria;p__Proteobacteria;c__Gammaproteobacteria;o__Pseudomonadales;f__Moraxellaceae;g__Psychrobacter;s__Psychrobacter sp002414005
RS_GCF_009812035.1	Psychrobacter nivimaris	d__Bacteria;p__Proteobacteria;c__Gammaproteobacteria;o__Pseudomonadales;f__Moraxellaceae;g__Psychrobacter;s__Psychrobacter nivimaris
RS_GCF_008369115.1	Psychrobacter sp008369115	d__Bacteria;p__Proteobacteria;c__Gammaproteobacteria;o__Pseudomonadales;f__Moraxellaceae;g__Psychrobacter;s__Psychrobacter sp008369115
RS_GCF_004335015.1	Psychrobacter pygoscelis	d__Bacteria;p__Proteobacteria;c__Gammaproteobacteria;o__Pseudomonadales;f__Moraxellaceae;g__Psychrobacter;s__Psychrobacter pygoscelis
RS_GCF_000382145.1	Psychrobacter lutiphocae	d__Bacteria;p__Proteobacteria;c__Gammaproteobacteria;o__Pseudomonadales;f__Moraxellaceae;g__Psychrobacter;s__Psychrobacter lutiphocae
RS_GCF_002836735.1	Psychrobacter sp002836735	d__Bacteria;p__Proteobacteria;c__Gammaproteobacteria;o__Pseudomonadales;f__Moraxellaceae;g__Psychrobacter;s__Psychrobacter sp002836735
RS_GCF_003217155.1	Psychrobacter fozii	d__Bacteria;p__Proteobacteria;c__Gammaproteobacteria;o__Pseudomonadales;f__Moraxellaceae;g__Psychrobacter;s__Psychrobacter fozii
RS_GCF_000471625.1	Psychrobacter aquaticus	d__Bacteria;p__Proteobacteria;c__Gammaproteobacteria;o__Pseudomonadales;f__Moraxellaceae;g__Psychrobacter;s__Psychrobacter aquaticus
GB_GCA_003530515.1	Psychrobacter sp003530515	d__Bacteria;p__Proteobacteria;c__Gammaproteobacteria;o__Pseudomonadales;f__Moraxellaceae;g__Psychrobacter;s__Psychrobacter sp003530515
RS_GCF_900162815.1	Psychrobacter pasteurii	d__Bacteria;p__Proteobacteria;c__Gammaproteobacteria;o__Pseudomonadales;f__Moraxellaceae;g__Psychrobacter;s__Psychrobacter pasteurii
RS_GCF_001983995.1	Halioglobus japonicus	d__Bacteria;p__Proteobacteria;c__Gammaproteobacteria;o__Pseudomonadales;f__Halieaceae;g__Halioglobus;s__Halioglobus japonicus
RS_GCF_002866825.1	Halioglobus lutimaris	d__Bacteria;p__Proteobacteria;c__Gammaproteobacteria;o__Pseudomonadales;f__Halieaceae;g__Halioglobus;s__Halioglobus lutimaris
RS_GCF_000156295.1	Halioglobus sp000156295	d__Bacteria;p__Proteobacteria;c__Gammaproteobacteria;o__Pseudomonadales;f__Halieaceae;g__Halioglobus;s__Halioglobus sp000156295
GB_GCA_014652275.1	Halioglobus_A pacificus	d__Bacteria;p__Proteobacteria;c__Gammaproteobacteria;o__Pseudomonadales;f__Halieaceae;g__Halioglobus_A;s__Halioglobus_A pacificus
GB_GCA_002699145.1	Halioglobus sp002699145	d__Bacteria;p__Proteobacteria;c__Gammaproteobacteria;o__Pseudomonadales;f__Halieaceae;g__Halioglobus;s__Halioglobus sp002699145
GB_GCA_003646415.1	Halioglobus sp003646415	d__Bacteria;p__Proteobacteria;c__Gammaproteobacteria;o__Pseudomonadales;f__Halieaceae;g__Halioglobus;s__Halioglobus sp003646415
RS_GCF_003457605.1	Halioglobus sediminis	d__Bacteria;p__Proteobacteria;c__Gammaproteobacteria;o__Pseudomonadales;f__Halieaceae;g__Halioglobus;s__Halioglobus sediminis
GB_GCA_013214285.1	Halioglobus sp013214285	d__Bacteria;p__Proteobacteria;c__Gammaproteobacteria;o__Pseudomonadales;f__Halieaceae;g__Halioglobus;s__Halioglobus sp013214285
RS_GCF_902705825.1	Halioglobus japonicus_A	d__Bacteria;p__Proteobacteria;c__Gammaproteobacteria;o__Pseudomonadales;f__Halieaceae;g__Halioglobus;s__Halioglobus japonicus_A
RS_GCF_008370495.1	Halioglobus sp008370495	d__Bacteria;p__Proteobacteria;c__Gammaproteobacteria;o__Pseudomonadales;f__Halieaceae;g__Halioglobus;s__Halioglobus sp008370495
RS_GCF_004745945.1	Halioglobus sp004745945	d__Bacteria;p__Proteobacteria;c__Gammaproteobacteria;o__Pseudomonadales;f__Halieaceae;g__Halioglobus;s__Halioglobus sp004745945
GB_GCA_002862985.1	Halioglobus sp002862985	d__Bacteria;p__Proteobacteria;c__Gammaproteobacteria;o__Pseudomonadales;f__Halieaceae;g__Halioglobus;s__Halioglobus sp002862985
GB_GCA_009937575.1	Halioglobus sp009937575	d__Bacteria;p__Proteobacteria;c__Gammaproteobacteria;o__Pseudomonadales;f__Halieaceae;g__Halioglobus;s__Halioglobus sp009937575
GB_GCA_002862465.1	Halioglobus sp002862465	d__Bacteria;p__Proteobacteria;c__Gammaproteobacteria;o__Pseudomonadales;f__Halieaceae;g__Halioglobus;s__Halioglobus sp002862465
RS_GCF_009388985.1	Halioglobus maricola	d__Bacteria;p__Proteobacteria;c__Gammaproteobacteria;o__Pseudomonadales;f__Halieaceae;g__Halioglobus;s__Halioglobus maricola
RS_GCF_004354085.1	Halioglobus sp004354085	d__Bacteria;p__Proteobacteria;c__Gammaproteobacteria;o__Pseudomonadales;f__Halieaceae;g__Halioglobus;s__Halioglobus sp004354085
GB_GCA_003646405.1	Halioglobus sp003646405	d__Bacteria;p__Proteobacteria;c__Gammaproteobacteria;o__Pseudomonadales;f__Halieaceae;g__Halioglobus;s__Halioglobus sp003646405
RS_GCF_008087665.1	Mariniblastus fucicola	d__Bacteria;p__Planctomycetota;c__Planctomycetes;o__Pirellulales;f__Pirellulaceae;g__Mariniblastus;s__Mariniblastus fucicola
GB_GCA_011523945.1	Mariniblastus sp011523945	d__Bacteria;p__Planctomycetota;c__Planctomycetes;o__Pirellulales;f__Pirellulaceae;g__Mariniblastus;s__Mariniblastus sp011523945
GB_GCA_014237975.1	Mariniblastus sp014237975	d__Bacteria;p__Planctomycetota;c__Planctomycetes;o__Pirellulales;f__Pirellulaceae;g__Mariniblastus;s__Mariniblastus sp014237975
GB_GCA_011087765.1	Mariniblastus sp011087765	d__Bacteria;p__Planctomycetota;c__Planctomycetes;o__Pirellulales;f__Pirellulaceae;g__Mariniblastus;s__Mariniblastus sp011087765

## Sheet: Table S2
Table S2 Top 200 high-abundance amplicon sequence variants (ASVs) in the Antarctic krill (Euphausia superba) gut microbiota.
name	Sample 1	Sample 2	Sample 3	Sample 4	Sample 5	Sample 6	Sample 7	Sample 8	domain	phylum	class	order	family	genus	species
ASV1	50	418	224	414	290	140	84	175	Bacteria	Proteobacteria	Alphaproteobacteria	Holosporales	Holosporaceae	uncultured	uncultured_Alphaproteobacteria
ASV2	241	36	344	78	252	147	219	252	Bacteria	Proteobacteria	Gammaproteobacteria	Pseudomonadales	Moraxellaceae	Acinetobacter
ASV3	45	312	182	383	232	168	67	130	Bacteria	Proteobacteria	Alphaproteobacteria	Holosporales	Holosporaceae	uncultured	uncultured_Alphaproteobacteria
ASV4	83	230	176	236	250	120	133	132	Bacteria	Proteobacteria	Alphaproteobacteria	Holosporales	Holosporaceae	uncultured	uncultured_Alphaproteobacteria
ASV6	110	269	117	193	86	0	262	243	Bacteria	Proteobacteria	Alphaproteobacteria	Rhizobiales	Beijerinckiaceae	Methylobacterium-Methylorubrum
ASV7	83	252	112	0	253	0	298	249	Bacteria	Proteobacteria	Alphaproteobacteria	Rhizobiales	Beijerinckiaceae	Methylobacterium-Methylorubrum
ASV10	82	291	146	101	223	188	86	74	Bacteria
ASV11	124	230	144	147	169	96	98	109	Bacteria	Firmicutes	Bacilli	Bacillales	Bacillaceae	Bacillus
ASV18	161	114	0	134	65	55	309	203	Bacteria	Planctomycetota	Planctomycetes	Pirellulales	Pirellulaceae	Blastopirellula
ASV12	86	383	0	62	129	301	55	0	Bacteria	Firmicutes	Bacilli	Bacillales	Bacillaceae	Bacillus
ASV8	86	87	128	251	149	94	119	86	Bacteria	Firmicutes	Bacilli	Bacillales	Bacillaceae	Bacillus
ASV9	289	46	261	112	65	41	80	100	Bacteria	Firmicutes	Bacilli	Entomoplasmatales	Entomoplasmatales_Incertae_Sedis	Candidatus_Hepatoplasma	uncultured_Mollicutes
ASV14	50	184	150	215	155	97	53	84	Bacteria	Proteobacteria	Alphaproteobacteria	Holosporales	Holosporaceae	uncultured	uncultured_Alphaproteobacteria
ASV19	0	64	79	264	132	295	101	44	Bacteria	Firmicutes	Bacilli	Bacillales	Bacillaceae	Bacillus
ASV20	195	0	265	46	194	124	29	80	Bacteria	Proteobacteria	Gammaproteobacteria	Pseudomonadales	Moraxellaceae	Acinetobacter
ASV15	154	0	99	129	197	154	53	119	Bacteria
ASV22	97	50	113	37	85	163	226	120	Bacteria	Firmicutes	Bacilli	Entomoplasmatales	Entomoplasmatales_Incertae_Sedis	Candidatus_Hepatoplasma	uncultured_Mollicutes
ASV27	130	174	0	157	115	148	141	0	Bacteria	Campylobacterota	Campylobacteria	Campylobacterales	Sulfurovaceae	Nitratifractor
ASV25	118	178	118	170	98	179	0	0	Bacteria	Campylobacterota	Campylobacteria	Campylobacterales	Sulfurovaceae	Nitratifractor
ASV24	132	169	0	179	108	131	0	133	Bacteria	Campylobacterota	Campylobacteria	Campylobacterales	Sulfurovaceae	Nitratifractor
ASV21	40	122	235	0	212	0	241	0	Bacteria	Desulfobacterota	Desulfobulbia	Desulfobulbales	Desulfobulbaceae
ASV29	0	0	56	0	0	587	75	114	Bacteria	Campylobacterota	Campylobacteria	Campylobacterales	Sulfurovaceae	Sulfurovum
ASV30	0	158	0	321	123	0	146	79	Bacteria	Firmicutes	Clostridia	Clostridiales	Clostridiaceae
ASV26	109	184	130	155	60	183	0	0	Bacteria	Campylobacterota	Campylobacteria	Campylobacterales	Sulfurovaceae	Nitratifractouncultured_bacterium
ASV28	107	0	210	94	147	262	0	0	Bacteria	Firmicutes	Clostridia	Peptostreptococcales-Tissierellales	PeptostreptococcaceaeTepidibacter
ASV35	0	0	0	0	0	0	483	265	Bacteria	Proteobacteria	Alphaproteobacteria	Rhizobiales	Rhizobiaceae	Allorhizobium-Neorhizobium-Pararhizobium-Rhizobium
ASV34	62	133	59	36	183	93	182	0	Bacteria	Proteobacteria	Gammaproteobacteria	Pseudomonadales	Halieaceae
ASV36	126	0	289	203	129	0	0	0	Bacteria	Firmicutes	Bacilli	Bacillales	Bacillaceae	Bacillus
ASV37	22	123	106	131	127	75	47	91	Bacteria	Proteobacteria	Alphaproteobacteria	Holosporales	Holosporaceae	uncultured	uncultured_Alphaproteobacteria
ASV40	26	242	123	225	79	0	0	0	Bacteria	Proteobacteria	Gammaproteobacteria	Burkholderiales	Comamonadaceae
ASV31	80	0	83	0	93	0	198	225	Bacteria	Proteobacteria	Alphaproteobacteria	Rhizobiales	Beijerinckiaceae	Methylobacterium-Methylorubrum
ASV41	55	0	70	0	74	0	232	247	Bacteria	Proteobacteria	Alphaproteobacteria	Rhizobiales	Beijerinckiaceae	Methylobacterium-Methylorubrum
ASV43	38	118	110	139	129	54	0	89	Bacteria	Proteobacteria	Alphaproteobacteria	Holosporales	Holosporaceae	uncultured	uncultured_Alphaproteobacteria
ASV44	146	0	62	0	101	0	137	229	Bacteria	Proteobacteria	Gammaproteobacteria	Pseudomonadales	Halomonadaceae	Halomonas
ASV46	0	0	115	33	84	0	209	208	Bacteria	Bacteroidota	Bacteroidia	Chitinophagales	Chitinophagaceae	Terrimonas
ASV50	0	0	89	0	0	0	434	90	Bacteria	Proteobacteria	Alphaproteobacteria	Rhizobiales	Rhizobiaceae	Mesorhizobium
ASV51	0	0	179	229	205	0	0	0	Bacteria	Cyanobacteria	Cyanobacteriia	Synechococcales	Cyanobiaceae	Synechococcus_CC9902
ASV48	75	164	40	54	166	106	0	0	Bacteria	Proteobacteria	Gammaproteobacteria	Pseudomonadales	Halieaceae
ASV47	75	151	49	68	165	90	0	0	Bacteria	Proteobacteria	Gammaproteobacteria	Pseudomonadales	Halieaceae
ASV49	53	50	16	77	72	150	150	23	Bacteria	Campylobacterota	Campylobacteria	Campylobacterales	Sulfurovaceae	Sulfurovum
ASV54	50	0	0	219	87	233	0	0	Bacteria	Proteobacteria	Gammaproteobacteria	Burkholderiales	Comamonadaceae
ASV55	0	0	251	159	13	0	163	0	Bacteria	Proteobacteria	Gammaproteobacteria	Enterobacterales	Pseudoalteromonadaceae	Pseudoalteromonas
ASV23	0	34	0	0	0	87	249	209	Bacteria	Proteobacteria	Gammaproteobacteria	Enterobacterales	Psychromonadaceae	Psychromonas
ASV56	132	107	105	77	0	74	0	83	Bacteria	Firmicutes	Clostridia	Peptostreptococcales-Tissierellales	PeptostreptococcaceaeTepidibacter
ASV57	50	171	49	20	195	92	0	0	Bacteria	Proteobacteria	Gammaproteobacteria	Pseudomonadales	Halieaceae
ASV58	244	0	0	69	41	222	0	0	Bacteria	Desulfobacterota	Desulfobulbia	Desulfobulbales	Desulfobulbaceae	Desulfobulbus
ASV59	0	0	103	48	0	0	202	218	Bacteria	Bacteroidota	Bacteroidia	Chitinophagales	Chitinophagaceae	Terrimonas
ASV53	0	105	34	67	96	147	81	39	Bacteria
ASV60	0	0	246	126	191	0	0	0	Bacteria	Bacteroidota	Bacteroidia	Flavobacteriales	Flavobacteriaceae	uncultured Bacteroidetes_bacterium
ASV61	0	0	180	90	0	0	132	158	Bacteria	Proteobacteria	Alphaproteobacteria	Rhizobiales	Beijerinckiaceae	Methylobacterium-Methylorubrum
ASV62	0	63	87	86	91	45	105	82	Bacteria	Firmicutes	Bacilli	Bacillales	Bacillaceae	Bacillus
ASV63	0	0	0	59	0	32	202	265	Bacteria	Firmicutes	Clostridia	Peptostreptococcales-Tissierellales	PeptostreptococcaceaeTepidibacter	bacterium_enrichment
ASV52	0	84	82	66	26	108	59	126	Bacteria	Firmicutes	Bacilli	Entomoplasmatales	Entomoplasmatales_Incertae_Sedis	Candidatus_Hepatoplasma	uncultured_Mollicutes
ASV65	0	0	124	0	72	0	188	164	Bacteria	Acidobacteriota	Blastocatellia	Blastocatellales	Blastocatellaceae
ASV68	0	0	91	0	0	0	0	453	Bacteria	Proteobacteria	Alphaproteobacteria	Rhizobiales	Rhizobiaceae	Mesorhizobium
ASV69	77	0	76	0	64	0	144	181	Bacteria	Proteobacteria	Gammaproteobacteria	Pseudomonadales	Halomonadaceae	Halomonas
ASV70	0	114	60	0	58	61	138	82	Bacteria	Planctomycetota	Planctomycetes	Pirellulales	Pirellulaceae	Blastopirellula
ASV71	0	122	80	0	0	157	0	153	Bacteria	Actinobacteriota	Actinobacteria	Propionibacteriales	Propionibacteriaceae	Cutibacterium
ASV72	0	244	0	85	0	182	0	0	Bacteria	Bacteroidota	Bacteroidia	Bacteroidales	Barnesiellaceae	Barnesiella
ASV73	53	0	26	67	65	171	107	21	Bacteria	Campylobacterota	Campylobacteria	Campylobacterales	Sulfurovaceae	Sulfurovum
ASV74	0	108	0	0	115	143	0	138	Bacteria	Cyanobacteria	Cyanobacteriia	Chloroplast	Chloroplast	Chloroplast
ASV75	144	0	0	105	0	0	204	46	Bacteria	Bacteroidota	Bacteroidia	Chitinophagales	Saprospiraceae	Phaeodactylibacter	uncultured_bacterium
ASV76	0	231	0	0	94	87	86	0	Bacteria	Verrucomicrobiota	Verrucomicrobiae	Verrucomicrobiales	Rubritaleaceae	Rubritalea
ASV77	0	0	167	169	112	50	0	0	Bacteria	Bacteroidota	Bacteroidia	Bacteroidales	Muribaculaceae	Muribaculaceae
ASV78	0	265	0	231	0	0	0	0	Bacteria	Desulfobacterota	Desulfobulbia	Desulfobulbales	Desulfobulbaceae	Desulfobulbus
ASV79	0	0	81	0	78	0	163	171	Bacteria	Acidobacteriota	Blastocatellia	Blastocatellales	Blastocatellaceae
ASV80	0	0	142	77	133	0	0	140	Bacteria	Proteobacteria	Gammaproteobacteria	Pseudomonadales	SAR86_clade	SAR86_clade
ASV81	115	0	0	0	0	0	269	107	Bacteria	Planctomycetota	OM190	OM190	OM190	OM190	uncultured_bacterium
ASV82	92	0	227	0	0	172	0	0	Bacteria	Deinococcota	Deinococci	Deinococcales	Trueperaceae	Truepera	uncultured_bacterium
ASV83	203	0	122	163	0	0	0	0	Bacteria	Proteobacteria	Gammaproteobacteria	Burkholderiales	Burkholderiaceae	Burkholderia-Caballeronia-Paraburkholderia
ASV84	94	0	84	0	0	0	149	161	Bacteria	Proteobacteria	Gammaproteobacteria	Salinisphaerales	Solimonadaceae	Polycyclovorans	uncultured_bacterium
ASV45	0	77	78	53	23	82	57	113	Bacteria	Firmicutes	Bacilli	Entomoplasmatales	Entomoplasmatales_Incertae_Sedis	Candidatus_Hepatoplasma	uncultured_Mollicutes
ASV86	26	106	0	195	54	0	96	0	Bacteria	Proteobacteria	Gammaproteobacteria	Pseudomonadales	Moraxellaceae	Acinetobacter
ASV88	0	311	0	155	0	0	0	0	Archaea	Thermoplasmatota	Thermoplasmata	Marine_Group_II	Marine_Group_II	Marine_Group_II
ASV87	0	90	174	0	0	202	0	0	Bacteria	Proteobacteria	Gammaproteobacteria	Pseudomonadales	Thioglobaceae
ASV89	0	151	36	57	114	107	0	0	Bacteria	Campylobacterota	Campylobacteria	Campylobacterales	Sulfurovaceae	Sulfurovum bacterium_episymbiont
ASV91	162	96	0	0	106	0	0	86	Bacteria	Proteobacteria	Alphaproteobacteria	Rhodobacterales	Rhodobacteraceae
ASV92	48	0	23	53	137	81	81	24	Bacteria	Campylobacterota	Campylobacteria	Campylobacterales	Sulfurovaceae	Sulfurovum
ASV93	52	97	0	0	0	297	0	0	Bacteria	Desulfobacterota	Desulfobulbia	Desulfobulbales	Desulfobulbaceae
ASV94	89	76	0	0	0	39	121	119	Bacteria	Proteobacteria	Gammaproteobacteria	Enterobacterales	Psychromonadaceae	Psychromonas
ASV96	0	0	0	285	149	0	0	0	Bacteria	Campylobacterota	Campylobacteria	Campylobacterales	Campylobacteraceae	Campylobacter
ASV95	0	268	0	0	77	89	0	0	Bacteria	Cyanobacteria	Cyanobacteriia	Chloroplast	Chloroplast	Chloroplast
ASV99	20	0	34	0	35	65	153	122	Bacteria	Proteobacteria	Alphaproteobacteria	Rhizobiales	Beijerinckiaceae	Methylobacterium-Methylorubrum
ASV100	0	0	88	25	168	147	0	0	Bacteria	Proteobacteria	Gammaproteobacteria	Pseudomonadales	Moraxellaceae	Acinetobacter
ASV101	0	0	227	0	0	0	151	49	Bacteria	Proteobacteria	Gammaproteobacteria	Pseudomonadales	Moraxellaceae	Psychrobacter
ASV102	81	39	0	0	0	126	180	0	Bacteria	Proteobacteria	Alphaproteobacteria	Rhodobacterales	Rhodobacteraceae
ASV103	114	58	119	0	134	0	0	0	Bacteria	Bacteroidota	Bacteroidia	Bacteroidales	Bacteroidaceae	Bacteroides
ASV105	202	133	88	0	0	0	0	0	Bacteria	Firmicutes	Bacilli	Mycoplasmatales	Mycoplasmataceae	Mycoplasma
ASV106	169	0	0	0	0	253	0	0	Bacteria	Cyanobacteria	Cyanobacteriia	Synechococcales	Cyanobiaceae	Synechococcus_CC9902
ASV107	169	0	0	190	0	0	0	55	Bacteria	Proteobacteria	Gammaproteobacteria	Burkholderiales	Burkholderiaceae	Burkholderia-Caballeronia-Paraburkholderia
ASV90	0	0	58	38	33	82	81	121	Bacteria	Firmicutes	Bacilli	Entomoplasmatales	Entomoplasmatales_Incertae_Sedis	Candidatus_Hepatoplasma	uncultured_Mollicutes
ASV109	0	0	0	0	0	0	177	232	Bacteria	Dependentiae	Babeliae	Babeliales	Vermiphilaceae	Vermiphilaceae	uncultured_organism
ASV110	0	115	10	0	73	89	121	0	Bacteria	Cyanobacteria	Cyanobacteriia	Chloroplast	Chloroplast	Chloroplast
ASV111	46	92	0	0	260	0	0	0	Bacteria	Proteobacteria	Alphaproteobacteria	Rickettsiales	Mitochondria	Mitochondria	uncultured_bacterium
ASV113	109	35	0	0	212	0	37	0	Bacteria	Planctomycetota	Planctomycetes	Pirellulales	Pirellulaceae	Rubripirellula
ASV116	389	0	0	0	0	0	0	0	Bacteria	Planctomycetota	Planctomycetes	Gemmatales	Gemmataceae	Gemmata	uncultured_bacterium
ASV117	92	88	0	0	204	0	0	0	Bacteria	Cyanobacteria	Cyanobacteriia	Chloroplast	Chloroplast	Chloroplast
ASV118	0	0	159	0	0	0	224	0	Bacteria	Armatimonadota	Chthonomonadetes	Chthonomonadales	Chthonomonadaceae	Chthonomonas	uncultured_bacterium
ASV121	88	0	0	0	45	118	13	117	Bacteria	Firmicutes	Bacilli	Bacillales	Bacillaceae	Bacillus
ASV122	0	0	0	0	0	80	0	299	Bacteria	Proteobacteria	Alphaproteobacteria	Sphingomonadales	Sphingomonadaceae	Sphingorhabdus
ASV123	0	0	48	140	0	76	114	0	Bacteria	Firmicutes	Clostridia	Peptostreptococcales-Tissierellales	PeptostreptococcaceaeTepidibacter
ASV64	89	182	0	0	0	105	0	0	Bacteria	Proteobacteria	Alphaproteobacteria	Rhodobacterales	Rhodobacteraceae
ASV125	0	136	0	93	80	67	0	0	Bacteria
ASV124	102	0	0	94	0	0	105	75	Bacteria	Cyanobacteria	Cyanobacteriia	Chloroplast	Chloroplast	Chloroplast
ASV126	0	128	0	33	50	0	164	0	Bacteria	Desulfobacterota	Desulfobulbia	Desulfobulbales	Desulfobulbaceae	Desulfobulbus
ASV127	187	84	0	0	0	0	0	100	Bacteria	Actinobacteriota	Actinobacteria	Micrococcales	Brevibacteriaceae	Brevibacterium
ASV129	97	0	188	0	0	0	85	0	Bacteria	Proteobacteria	Gammaproteobacteria	Burkholderiales	Comamonadaceae
ASV132	0	0	0	0	0	171	0	196	Bacteria	Bacteroidota	Bacteroidia	Flavobacteriales	Weeksellaceae	Cloacibacterium
ASV133	0	0	0	72	0	0	155	134	Bacteria	Bacteroidota	Bacteroidia	Flavobacteriales	Flavobacteriaceae	NS4_marine_group
ASV134	32	0	33	31	124	95	0	43	Bacteria	Campylobacterota	Campylobacteria	Campylobacterales	Sulfurovaceae	Sulfurovum
ASV136	0	54	0	0	300	0	0	0	Bacteria
ASV137	99	0	185	0	0	0	66	0	Bacteria	Hydrogenedentes	Hydrogenedentia	Hydrogenedentiales	Hydrogenedensaceae	Hydrogenedensaceae
ASV138	81	0	0	0	131	0	138	0	Bacteria	Bacteroidota	Bacteroidia	Chitinophagales	Saprospiraceae	uncultured
ASV140	348	0	0	0	0	0	0	0	Bacteria	Planctomycetota	Planctomycetes	Gemmatales	Gemmataceae	Gemmata	uncultured_bacterium
ASV141	0	0	0	0	348	0	0	0	Bacteria	Planctomycetota	Planctomycetes	Pirellulales	Pirellulaceae	Blastopirellula	uncultured_planctomycete
ASV142	56	0	219	0	0	72	0	0	Bacteria	Proteobacteria	Alphaproteobacteria	Rhizobiales	Beijerinckiaceae	Methylobacterium-Methylorubrum
ASV120	0	0	124	220	0	0	0	0	Bacteria	Campylobacterota	Campylobacteria	Campylobacterales	Sulfurimonadaceae	Sulfurimonas	uncultured_deep-sea
ASV143	32	0	8	35	60	102	57	46	Bacteria	Campylobacterota	Campylobacteria	Campylobacterales	Sulfurovaceae	Sulfurovum
ASV145	0	0	0	0	153	38	148	0	Bacteria	Firmicutes	Bacilli	Bacillales	Bacillaceae	Bacillus
ASV148	0	0	0	0	0	162	173	0	Bacteria	Proteobacteria	Gammaproteobacteria	Enterobacterales	Enterobacteriaceae
ASV146	168	0	0	0	0	0	0	167	Bacteria	Deinococcota	Deinococci	Thermales	Thermaceae	Thermus
ASV147	160	0	0	0	51	0	0	124	Bacteria	Actinobacteriota	Acidimicrobiia	Actinomarinales	Actinomarinaceae	Candidatus_Actinomarina
ASV151	0	0	330	0	0	0	0	0	Bacteria	Proteobacteria	Alphaproteobacteria	Rickettsiales	Mitochondria	Mitochondria	Picea_glauca
ASV154	223	0	0	0	0	0	0	104	Bacteria	Proteobacteria	Gammaproteobacteria	Pseudomonadales	Pseudomonadaceae	Oblitimonas Oblitimonas_alkaliphila
ASV128	0	141	0	0	0	100	0	86	Bacteria	Cyanobacteria	Cyanobacteriia	Pseudanabaenales	Pseudanabaenaceae	uncultured
ASV155	0	101	121	0	0	102	0	0	Bacteria	Verrucomicrobiota	Verrucomicrobiae	Verrucomicrobiales	Verrucomicrobiaceae Prosthecobacter
ASV156	94	142	0	0	41	0	40	0	Bacteria	Planctomycetota	Planctomycetes	Pirellulales	Pirellulaceae	Rubripirellula
ASV98	0	245	71	0	0	0	0	0	Bacteria	Bacteroidota	Bacteroidia	Chitinophagales	Saprospiraceae	uncultured
ASV157	83	0	0	0	0	0	0	232	Bacteria	Planctomycetota	OM190	OM190	OM190	OM190
ASV158	75	0	164	0	0	75	0	0	Bacteria	Bacteroidota	Bacteroidia	Bacteroidales	Muribaculaceae	Muribaculaceae	uncultured_bacterium
ASV159	0	107	0	204	0	0	0	0	Bacteria	Actinobacteriota	Actinobacteria	Propionibacteriales	Propionibacteriaceae	Cutibacterium
ASV160	0	44	0	0	125	108	0	32	Bacteria	Planctomycetota	Planctomycetes	Pirellulales	Pirellulaceae	Blastopirellula
ASV162	0	0	0	0	0	0	0	306	Bacteria	Patescibacteria
ASV163	0	0	175	0	0	0	0	130	Bacteria	Bacteroidota	Bacteroidia	Chitinophagales	Saprospiraceae	uncultured
ASV165	0	133	0	0	0	0	168	0	Bacteria	Campylobacterota	Campylobacteria	Campylobacterales	Sulfurimonadaceae	Sulfurimonas	uncultured_gamma
ASV166	0	0	176	0	0	124	0	0	Bacteria	Proteobacteria	Gammaproteobacteria	Enterobacterales	Idiomarinaceae	Idiomarina
ASV169	0	0	51	0	0	0	246	0	Bacteria	Firmicutes	Clostridia	Peptostreptococcales-Tissierellales	Family_XI	Peptoniphilus
ASV168	0	0	0	140	85	0	72	0	Bacteria	Bacteroidota	Bacteroidia	Bacteroidales	Bacteroidaceae	Bacteroides
ASV171	0	141	0	0	155	0	0	0	Bacteria	Firmicutes	Clostridia	Peptostreptococcales-Tissierellales	PeptostreptococcaceaePaeniclostridium
ASV170	35	0	130	46	21	64	0	0	Bacteria	Desulfobacterota	Desulfobulbia	Desulfobulbales	Desulfobulbaceae	Desulfobulbus
ASV173	295	0	0	0	0	0	0	0	Bacteria	Bacteroidota	Bacteroidia	Flavobacteriales	Cryomorphaceae	uncultured
ASV172	206	0	0	0	89	0	0	0	Bacteria	Actinobacteriota	Acidimicrobiia	Actinomarinales	Actinomarinaceae	Candidatus_Actinomarina
ASV174	0	0	0	0	294	0	0	0	Bacteria	Actinobacteriota	Actinobacteria	Corynebacteriales	Corynebacteriaceae	Corynebacterium
ASV176	0	0	103	0	0	188	0	0	Bacteria	Bacteroidota	Bacteroidia	Flavobacteriales	Flavobacteriales_Incertae_Sedis	Ichthyobacterium
ASV175	0	120	0	126	45	0	0	0	Bacteria	Planctomycetota	Planctomycetes	Pirellulales	Pirellulaceae	Rubripirellula
ASV177	0	0	0	0	0	0	0	290	Bacteria	Proteobacteria	Alphaproteobacteria	Sphingomonadales	Sphingomonadaceae	Sphingomonas
ASV178	0	0	158	0	132	0	0	0	Bacteria	Chloroflexi	Anaerolineae	Ardenticatenales	uncultured	uncultured	uncultured_bacterium
ASV181	83	202	0	0	0	0	0	0	Bacteria	Cyanobacteria	Cyanobacteriia	Chloroplast	Chloroplast	Chloroplast	Phalacroma_mitra
ASV182	168	0	0	116	0	0	0	0	Bacteria	Deinococcota	Deinococci	Thermales	Thermaceae	Thermus
ASV185	0	0	105	50	64	0	39	25	Bacteria	Firmicutes	Clostridia	Clostridiales	Clostridiaceae
ASV184	72	0	0	91	34	0	86	0	Bacteria
ASV188	69	0	0	0	0	0	169	41	Bacteria	Proteobacteria	Gammaproteobacteria	Xanthomonadales	Xanthomonadaceae	Stenotrophomonas
ASV67	64	129	0	0	0	0	0	86	Bacteria	Cyanobacteria	Cyanobacteriia	Eurycoccales	Leptococcaceae	Leptococcus_JA-3-3Ab	uncultured_Synechococcus
ASV189	55	0	40	0	0	0	0	183	Bacteria	Proteobacteria	Gammaproteobacteria	Xanthomonadales	Xanthomonadaceae	Stenotrophomonas
ASV190	93	0	0	0	0	184	0	0	Bacteria	Bacteroidota	Bacteroidia	Bacteroidales	Muribaculaceae	Muribaculaceae	uncultured_bacterium
ASV192	0	192	81	0	0	0	0	0	Bacteria	Spirochaetota	Brevinematia	Brevinematales	Brevinemataceae	Brevinema	uncultured_spirochete
ASV193	0	0	0	267	0	0	0	0	Bacteria	Bacteroidota	Bacteroidia	Flavobacteriales	Flavobacteriaceae	Formosa
ASV194	0	0	0	267	0	0	0	0	Bacteria	Cyanobacteria	Cyanobacteriia	Chloroplast	Chloroplast	Chloroplast
ASV135	0	0	120	147	0	0	0	0	Bacteria	Proteobacteria	Gammaproteobacteria	Pseudomonadales	SAR86_clade	SAR86_clade
ASV196	0	0	0	59	0	0	207	0	Bacteria
ASV198	0	0	0	265	0	0	0	0	Bacteria	Bacteroidota	Bacteroidia	Flavobacteriales	Flavobacteriaceae	NS5_marine_group
ASV199	0	85	0	0	178	0	0	0	Bacteria	Chloroflexi	Anaerolineae	Ardenticatenales	uncultured	uncultured	uncultured_bacterium
ASV202	0	0	0	0	0	0	0	262	Bacteria	Bacteroidota	Bacteroidia	Bacteroidales	Bacteroidaceae	Bacteroides	Bacteroides_coprosuis
ASV203	260	0	0	0	0	0	0	0	Bacteria	Proteobacteria	Gammaproteobacteria	Pseudomonadales	Pseudomonadaceae	Pseudomonas
ASV204	260	0	0	0	0	0	0	0	Bacteria	Campylobacterota	Campylobacteria	Campylobacterales	Sulfurovaceae	Sulfurovum bacterium_episymbiont
ASV206	0	0	0	0	0	0	128	132	Bacteria	Planctomycetota	Planctomycetes	Planctomycetales	Rubinisphaeraceae	SH-PL14	uncultured_Planctomycetaceae
ASV205	115	0	0	0	0	75	70	0	Bacteria	Bacteroidota	Bacteroidia	Bacteroidales	Muribaculaceae	Muribaculaceae	uncultured_bacterium
ASV130	0	156	101	0	0	0	0	0	Bacteria	Armatimonadota	uncultured	uncultured	uncultured	uncultured	hot_springs
ASV208	0	0	0	0	0	0	0	256	Bacteria	Cyanobacteria	Cyanobacteriia	Pseudanabaenales	Pseudanabaenaceae	uncultured uncultured_Synechococcus
ASV210	0	0	0	255	0	0	0	0	Bacteria	Bacteroidota	Bacteroidia	Bacteroidales	Tannerellaceae	Parabacteroides
ASV211	0	0	0	0	0	0	112	142	Bacteria	Cyanobacteria	Cyanobacteriia	Chloroplast	Chloroplast	Chloroplast
ASV212	0	0	0	0	253	0	0	0	Bacteria	Bacteroidota	Bacteroidia	Flavobacteriales	Flavobacteriaceae	Polaribacter
ASV167	0	149	0	0	104	0	0	0	Bacteria	Cyanobacteria	Cyanobacteriia	Pseudanabaenales	Pseudanabaenaceae	uncultured
ASV213	0	0	0	252	0	0	0	0	Bacteria	MBNT15	MBNT15	MBNT15	MBNT15	MBNT15
ASV214	0	0	0	89	0	0	161	0	Bacteria	Bacteroidota	Bacteroidia	Chitinophagales	Chitinophagaceae	Sediminibacterium
ASV215	245	0	0	0	0	0	0	0	Bacteria	Proteobacteria	Alphaproteobacteria	Sphingomonadales	Sphingomonadaceae	Sphingomonas
ASV216	0	0	0	0	245	0	0	0	Bacteria	Planctomycetota	OM190	OM190	OM190	OM190	uncultured_planctomycete
ASV217	187	0	0	0	56	0	0	0	Bacteria	Proteobacteria	Gammaproteobacteria	Enterobacterales	Pseudoalteromonadaceae	Pseudoalteromonas
ASV218	30	0	0	23	91	50	0	49	Bacteria
ASV219	0	0	0	0	0	0	166	75	Bacteria	Actinobacteriota	Actinobacteria	Micrococcales	Dermabacteraceae	Brachybacterium
ASV220	57	0	0	136	0	0	0	47	Bacteria	Bacteroidota	Bacteroidia	Bacteroidales	Prevotellaceae	Prevotella	Prevotella_timonensis
ASV221	0	0	0	0	0	0	239	0	Bacteria	Proteobacteria	Alphaproteobacteria	Rhizobiales	Xanthobacteraceae	Bradyrhizobium
ASV224	0	0	238	0	0	0	0	0	Bacteria	Proteobacteria	Alphaproteobacteria	Rhizobiales	Beijerinckiaceae
ASV226	0	0	0	238	0	0	0	0	Bacteria	Firmicutes	Bacilli	Bacillales	Bacillaceae	Geobacillus
ASV222	66	0	0	151	21	0	0	0	Bacteria	Proteobacteria	Gammaproteobacteria	Pseudomonadales	Moraxellaceae	Acinetobacter
ASV228	0	237	0	0	0	0	0	0	Bacteria	Cyanobacteria	Cyanobacteriia	Chloroplast	Chloroplast	Chloroplast
ASV229	0	0	0	236	0	0	0	0	Bacteria	Bacteroidota	Bacteroidia	Chitinophagales	Saprospiraceae	uncultured
ASV179	0	0	0	62	143	31	0	0	Bacteria	Firmicutes	Clostridia	Peptostreptococcales-Tissierellales	PeptostreptococcaceaeTepidibacter	bacterium_enrichment
ASV230	0	235	0	0	0	0	0	0	Bacteria	Proteobacteria	Gammaproteobacteria	Enterobacterales	Pseudoalteromonadaceae	Pseudoalteromonas
ASV231	0	0	0	235	0	0	0	0	Bacteria	Proteobacteria	Gammaproteobacteria	Pseudomonadales	Moraxellaceae	Psychrobacter
ASV232	0	0	136	0	98	0	0	0	Bacteria	Planctomycetota	Planctomycetes	Pirellulales	Pirellulaceae	Rhodopirellula
ASV234	0	0	0	0	0	0	138	93	Bacteria	Proteobacteria	Alphaproteobacteria	Rhizobiales	Beijerinckiaceae	Bosea
ASV233	51	129	0	33	18	0	0	0	Bacteria	Proteobacteria	Alphaproteobacteria	Rickettsiales	Mitochondria	Mitochondria	uncultured_bacterium
ASV238	0	0	0	0	0	0	230	0	Bacteria	Firmicutes	Clostridia	Clostridia_UCG-014	Clostridia_UCG-014	Clostridia_UCG-014
ASV237	121	0	0	0	0	0	0	109	Bacteria	Actinobacteriota	Acidimicrobiia	Microtrichales	Iamiaceae	Iamia
ASV240	0	0	85	0	0	144	0	0	Bacteria	Bacteroidota	Bacteroidia	Bacteroidales	Bacteroidaceae	Bacteroides
ASV241	0	0	0	0	0	0	228	0	Bacteria	Acidobacteriota	Vicinamibacteria	Vicinamibacterales	uncultured	uncultured uncultured_bacterium
ASV242	119	108	0	0	0	0	0	0	Bacteria	Firmicutes	Clostridia
ASV244	0	0	0	0	0	225	0	0	Bacteria	Actinobacteriota	Acidimicrobiia	Actinomarinales	Actinomarinaceae	Candidatus_Actinomarina
ASV209	37	0	0	0	0	0	149	38	Bacteria	Proteobacteria	Gammaproteobacteria	Salinisphaerales	Solimonadaceae	Polycyclovorans	uncultured_bacterium

## Sheet: Table S3
Table S3 Co-occurrence network of microbial communities including 181 nodes and 374 edges.
Id	Label	name	domain	phylum	class	order	family	genus	species	X	Y
n0	n0	ASV1	Bacteria	Proteobacteria	Alphaproteobacteria	Holosporales	Holosporaceae	uncultured	uncultured_Alphaproteobacteria	0,314223	0,603407
n1	n1	ASV2	Bacteria	Proteobacteria	Gammaproteobacteria	Pseudomonadales	Moraxellaceae	Acinetobacter		0,042595	1
n2	n2	ASV3	Bacteria	Proteobacteria	Alphaproteobacteria	Holosporales	Holosporaceae	uncultured	uncultured_Alphaproteobacteria	0,453779	0,777236
n3	n3	ASV4	Bacteria	Proteobacteria	Alphaproteobacteria	Holosporales	Holosporaceae	uncultured	uncultured_Alphaproteobacteria	0,836247	0,554595
n4	n4	ASV10	Bacteria							0,379815	0,830534
n5	n5	ASV11	Bacteria	Firmicutes	Bacilli	Bacillales	Bacillaceae	Bacillus		0,635753	0,944324
n6	n6	ASV18	Bacteria	Planctomycetota	Planctomycetes	Pirellulales	Pirellulaceae	Blastopirellula		0,594221	0,009516
n7	n7	ASV12	Bacteria	Firmicutes	Bacilli	Bacillales	Bacillaceae	Bacillus		0,338387	0,386138
n8	n8	ASV8	Bacteria	Firmicutes	Bacilli	Bacillales	Bacillaceae	Bacillus		0,743476	0,469991
n9	n9	ASV9	Bacteria	Firmicutes	Bacilli	Entomoplasmatales	Entomoplasmatales_Incertae_Sedis	Candidatus_Hepatoplasma	uncultured_Mollicutes	0,61183	0,695234
n10	n10	ASV14	Bacteria	Proteobacteria	Alphaproteobacteria	Holosporales	Holosporaceae	uncultured	uncultured_Alphaproteobacteria	0,611561	0,536001
n11	n11	ASV15	Bacteria							0,102586	0,724254
n12	n12	ASV22	Bacteria	Firmicutes	Bacilli	Entomoplasmatales	Entomoplasmatales_Incertae_Sedis	Candidatus_Hepatoplasma	uncultured_Mollicutes	0,484358	0,230763
n13	n13	ASV27	Bacteria	Campylobacterota	Campylobacteria	Campylobacterales	Sulfurovaceae	Nitratifractor		0,443502	0,344229
n14	n14	ASV25	Bacteria	Campylobacterota	Campylobacteria	Campylobacterales	Sulfurovaceae	Nitratifractor		0,838368	0,510443
n15	n15	ASV29	Bacteria	Campylobacterota	Campylobacteria	Campylobacterales	Sulfurovaceae	Sulfurovum		0,040585	0,046503
n16	n16	ASV30	Bacteria	Firmicutes	Clostridia	Clostridiales	Clostridiaceae			0,102863	0
n17	n17	ASV26	Bacteria	Campylobacterota	Campylobacteria	Campylobacterales	Sulfurovaceae	Nitratifractor	uncultured_bacterium	0,989199	0,742064
n18	n18	ASV28	Bacteria	Firmicutes	Clostridia	Peptostreptococcales-Tissierellales	Peptostreptococcaceae	Tepidibacter		0,338422	0,869091
n19	n19	ASV35	Bacteria	Proteobacteria	Alphaproteobacteria	Rhizobiales	Rhizobiaceae	Allorhizobium-Neorhizobium-Pararhizobium-Rhizobium		0,493896	0,749056
n20	n20	ASV34	Bacteria	Proteobacteria	Gammaproteobacteria	Pseudomonadales	Halieaceae			0,995677	0,676122
n21	n21	ASV36	Bacteria	Firmicutes	Bacilli	Bacillales	Bacillaceae	Bacillus		0,124645	0,493849
n22	n22	ASV37	Bacteria	Proteobacteria	Alphaproteobacteria	Holosporales	Holosporaceae	uncultured	uncultured_Alphaproteobacteria	0,612507	0,100599
n23	n23	ASV40	Bacteria	Proteobacteria	Gammaproteobacteria	Burkholderiales	Comamonadaceae			0,812294	0,856099
n24	n24	ASV31	Bacteria	Proteobacteria	Alphaproteobacteria	Rhizobiales	Beijerinckiaceae	Methylobacterium-Methylorubrum		0,196041	0,647875
n25	n25	ASV41	Bacteria	Proteobacteria	Alphaproteobacteria	Rhizobiales	Beijerinckiaceae	Methylobacterium-Methylorubrum		0,99051	0,711038
n26	n26	ASV43	Bacteria	Proteobacteria	Alphaproteobacteria	Holosporales	Holosporaceae	uncultured	uncultured_Alphaproteobacteria	0,237505	0,484768
n27	n27	ASV44	Bacteria	Proteobacteria	Gammaproteobacteria	Pseudomonadales	Halomonadaceae	Halomonas		0,491458	0,800182
n28	n28	ASV45	Bacteria	Bacteroidota	Bacteroidia	Chitinophagales	Chitinophagaceae	Terrimonas		0,816637	0,041056
n29	n29	ASV46	Bacteria	Proteobacteria	Alphaproteobacteria	Rhizobiales	Rhizobiaceae	Mesorhizobium		0,787468	0,577767
n30	n30	ASV47	Bacteria	Cyanobacteria	Cyanobacteriia	Synechococcales	Cyanobiaceae	Synechococcus_CC9902		0	0,88647
n31	n31	ASV48	Bacteria	Proteobacteria	Gammaproteobacteria	Pseudomonadales	Halieaceae			0,964848	0,42262
n32	n32	ASV49	Bacteria	Proteobacteria	Gammaproteobacteria	Pseudomonadales	Halieaceae			0,805454	0,999853
n33	n33	ASV50	Bacteria	Campylobacterota	Campylobacteria	Campylobacterales	Sulfurovaceae	Sulfurovum		0,394938	0,179819
n34	n34	ASV51	Bacteria	Proteobacteria	Gammaproteobacteria	Burkholderiales	Comamonadaceae			0,285244	0,649664
n35	n35	ASV52	Bacteria	Proteobacteria	Gammaproteobacteria	Enterobacterales	Pseudoalteromonadaceae	Pseudoalteromonas		0,387299	0,759267
n36	n36	ASV53	Bacteria	Proteobacteria	Gammaproteobacteria	Enterobacterales	Psychromonadaceae	Psychromonas		0,979332	0,554659
n37	n37	ASV54	Bacteria	Firmicutes	Clostridia	Peptostreptococcales-Tissierellales	Peptostreptococcaceae	Tepidibacter		0,240137	0,181194
n38	n38	ASV55	Bacteria	Proteobacteria	Gammaproteobacteria	Pseudomonadales	Halieaceae			0,770046	0,222316
n39	n39	ASV56	Bacteria	Desulfobacterota	Desulfobulbia	Desulfobulbales	Desulfobulbaceae	Desulfobulbus		0,032769	0,322184
n40	n40	ASV57	Bacteria	Bacteroidota	Bacteroidia	Chitinophagales	Chitinophagaceae	Terrimonas		0,4529	0,997858
n41	n41	ASV58	Bacteria							0,163721	0,235149
n42	n42	ASV59	Bacteria	Bacteroidota	Bacteroidia	Flavobacteriales	Flavobacteriaceae	uncultured	Bacteroidetes_bacterium	0,702429	0,461851
n43	n43	ASV60	Bacteria	Proteobacteria	Alphaproteobacteria	Rhizobiales	Beijerinckiaceae	Methylobacterium-Methylorubrum		0,124364	0,944647
n44	n44	ASV61	Bacteria	Firmicutes	Bacilli	Bacillales	Bacillaceae	Bacillus		0,901601	0,677584
n45	n45	ASV62	Bacteria	Firmicutes	Clostridia	Peptostreptococcales-Tissierellales	Peptostreptococcaceae	Tepidibacter	bacterium_enrichment	0,250645	0,2761
n46	n46	ASV63	Bacteria	Firmicutes	Bacilli	Entomoplasmatales	Entomoplasmatales_Incertae_Sedis	Candidatus_Hepatoplasma	uncultured_Mollicutes	0,303947	0,813353
n47	n47	ASV64	Bacteria	Acidobacteriota	Blastocatellia	Blastocatellales	Blastocatellaceae			0,214434	0,347073
n48	n48	ASV65	Bacteria	Proteobacteria	Alphaproteobacteria	Rhizobiales	Rhizobiaceae	Mesorhizobium		0,293173	0,675418
n49	n49	ASV66	Bacteria	Proteobacteria	Gammaproteobacteria	Pseudomonadales	Halomonadaceae	Halomonas		0,846517	0,051721
n50	n50	ASV67	Bacteria	Planctomycetota	Planctomycetes	Pirellulales	Pirellulaceae	Blastopirellula		0,075513	0,820732
n51	n51	ASV68	Bacteria	Actinobacteriota	Actinobacteria	Propionibacteriales	Propionibacteriaceae	Cutibacterium		0,457514	0,048482
n52	n52	ASV69	Bacteria	Bacteroidota	Bacteroidia	Bacteroidales	Barnesiellaceae	Barnesiella		0,029632	0,822487
n53	n53	ASV70	Bacteria	Campylobacterota	Campylobacteria	Campylobacterales	Sulfurovaceae	Sulfurovum		0,230079	0,53952
n54	n54	ASV71	Bacteria	Cyanobacteria	Cyanobacteriia	Chloroplast	Chloroplast	Chloroplast		0,044624	0,644011
n55	n55	ASV72	Bacteria	Bacteroidota	Bacteroidia	Chitinophagales	Saprospiraceae	Phaeodactylibacter	uncultured_bacterium	0,369241	0,257782
n56	n56	ASV73	Bacteria	Verrucomicrobiota	Verrucomicrobiae	Verrucomicrobiales	Rubritaleaceae	Rubritalea		0,626783	0,93735
n57	n57	ASV74	Bacteria	Bacteroidota	Bacteroidia	Bacteroidales	Muribaculaceae	Muribaculaceae		0,678751	0,096633
n58	n58	ASV75	Bacteria	Desulfobacterota	Desulfobulbia	Desulfobulbales	Desulfobulbaceae	Desulfobulbus		0,240834	0,523897
n59	n59	ASV76	Bacteria	Acidobacteriota	Blastocatellia	Blastocatellales	Blastocatellaceae			0,926691	0,829258
n60	n60	ASV77	Bacteria	Proteobacteria	Gammaproteobacteria	Pseudomonadales	SAR86_clade	SAR86_clade		0,360637	0,322717
n61	n61	ASV78	Bacteria	Planctomycetota	OM190	OM190	OM190	OM190	uncultured_bacterium	0,870549	0,535818
n62	n62	ASV79	Bacteria	Deinococcota	Deinococci	Deinococcales	Trueperaceae	Truepera	uncultured_bacterium	0,932706	0,390086
n63	n63	ASV80	Bacteria	Proteobacteria	Gammaproteobacteria	Burkholderiales	Burkholderiaceae	Burkholderia-Caballeronia-Paraburkholderia		0,094601	0,503375
n64	n64	ASV81	Bacteria	Proteobacteria	Gammaproteobacteria	Salinisphaerales	Solimonadaceae	Polycyclovorans	uncultured_bacterium	0,545759	0,859923
n65	n65	ASV82	Bacteria	Firmicutes	Bacilli	Entomoplasmatales	Entomoplasmatales_Incertae_Sedis	Candidatus_Hepatoplasma	uncultured_Mollicutes	0,879965	0,410753
n66	n66	ASV83	Bacteria	Proteobacteria	Gammaproteobacteria	Pseudomonadales	Moraxellaceae	Acinetobacter		0,40841	0,056573
n67	n67	ASV84	Archaea	Thermoplasmatota	Thermoplasmata	Marine_Group_II	Marine_Group_II	Marine_Group_II		0,149576	0,964346
n68	n68	ASV85	Bacteria	Proteobacteria	Gammaproteobacteria	Pseudomonadales	Thioglobaceae			0,332938	0,210665
n69	n69	ASV86	Bacteria	Campylobacterota	Campylobacteria	Campylobacterales	Sulfurovaceae	Sulfurovum	bacterium_episymbiont	0,214455	0,243846
n70	n70	ASV87	Bacteria	Proteobacteria	Alphaproteobacteria	Rhodobacterales	Rhodobacteraceae			0,348539	0,69831
n71	n71	ASV88	Bacteria	Campylobacterota	Campylobacteria	Campylobacterales	Sulfurovaceae	Sulfurovum		0,364759	0,403789
n72	n72	ASV89	Bacteria	Desulfobacterota	Desulfobulbia	Desulfobulbales	Desulfobulbaceae			0,211855	0,047514
n73	n73	ASV90	Bacteria	Proteobacteria	Gammaproteobacteria	Enterobacterales	Psychromonadaceae	Psychromonas		0,629818	0,494492
n74	n74	ASV91	Bacteria	Campylobacterota	Campylobacteria	Campylobacterales	Campylobacteraceae	Campylobacter		0,051317	0,520724
n75	n75	ASV92	Bacteria	Cyanobacteria	Cyanobacteriia	Chloroplast	Chloroplast	Chloroplast		0,937067	0,696056
n76	n76	ASV93	Bacteria	Proteobacteria	Alphaproteobacteria	Rhizobiales	Beijerinckiaceae	Methylobacterium-Methylorubrum		0,610804	0,257068
n77	n77	ASV94	Bacteria	Proteobacteria	Gammaproteobacteria	Pseudomonadales	Moraxellaceae	Acinetobacter		0,679733	0,431103
n78	n78	ASV95	Bacteria	Proteobacteria	Gammaproteobacteria	Pseudomonadales	Moraxellaceae	Psychrobacter		0,072761	0,882055
n79	n79	ASV96	Bacteria	Proteobacteria	Alphaproteobacteria	Rhodobacterales	Rhodobacteraceae			0,230776	0,321621
n80	n80	ASV97	Bacteria	Firmicutes	Bacilli	Mycoplasmatales	Mycoplasmataceae	Mycoplasma		0,259839	0,522437
n81	n81	ASV98	Bacteria	Cyanobacteria	Cyanobacteriia	Synechococcales	Cyanobiaceae	Synechococcus_CC9902		0,246431	0,295892
n82	n82	ASV99	Bacteria	Proteobacteria	Gammaproteobacteria	Burkholderiales	Burkholderiaceae	Burkholderia-Caballeronia-Paraburkholderia		0,046642	0,214417
n83	n83	ASV100	Bacteria	Firmicutes	Bacilli	Entomoplasmatales	Entomoplasmatales_Incertae_Sedis	Candidatus_Hepatoplasma	uncultured_Mollicutes	0,705598	0,658922
n84	n84	ASV101	Bacteria	Dependentiae	Babeliae	Babeliales	Vermiphilaceae	Vermiphilaceae	uncultured_organism	0,235358	0,815733
n85	n85	ASV102	Bacteria	Proteobacteria	Alphaproteobacteria	Rickettsiales	Mitochondria	Mitochondria	uncultured_bacterium	0,505775	0,364335
n86	n86	ASV103	Bacteria	Planctomycetota	Planctomycetes	Pirellulales	Pirellulaceae	Rubripirellula		0,732802	0,539516
n87	n87	ASV104	Bacteria	Planctomycetota	Planctomycetes	Gemmatales	Gemmataceae	Gemmata	uncultured_bacterium	0,095671	0,291635
n88	n88	ASV105	Bacteria	Cyanobacteria	Cyanobacteriia	Chloroplast	Chloroplast	Chloroplast		0,829197	0,616211
n89	n89	ASV106	Bacteria	Armatimonadota	Chthonomonadetes	Chthonomonadales	Chthonomonadaceae	Chthonomonas	uncultured_bacterium	0,050372	0,794659
n90	n90	ASV107	Bacteria	Proteobacteria	Alphaproteobacteria	Rhodobacterales	Rhodobacteraceae			0,566016	0,410118
n91	n91	ASV108	Bacteria							0,730944	0,432719
n92	n92	ASV109	Bacteria	Cyanobacteria	Cyanobacteriia	Chloroplast	Chloroplast	Chloroplast		0,664902	0,937682
n93	n93	ASV110	Bacteria	Desulfobacterota	Desulfobulbia	Desulfobulbales	Desulfobulbaceae	Desulfobulbus		0,16067	0,388306
n94	n94	ASV111	Bacteria	Actinobacteriota	Actinobacteria	Micrococcales	Brevibacteriaceae	Brevibacterium		0,258615	0,57955
n95	n95	ASV112	Bacteria	Proteobacteria	Gammaproteobacteria	Burkholderiales	Comamonadaceae			0,049393	0,631273
n96	n96	ASV113	Bacteria	Bacteroidota	Bacteroidia	Flavobacteriales	Flavobacteriaceae	NS4_marine_group		0,724908	0,444824
n97	n97	ASV114	Bacteria	Campylobacterota	Campylobacteria	Campylobacterales	Sulfurovaceae	Sulfurovum		0,421657	0,667334
n98	n98	ASV115	Bacteria							0,221723	0,74937
n99	n99	ASV116	Bacteria	Hydrogenedentes	Hydrogenedentia	Hydrogenedentiales	Hydrogenedensaceae	Hydrogenedensaceae		0,698858	0,331772
n100	n100	ASV117	Bacteria	Bacteroidota	Bacteroidia	Chitinophagales	Saprospiraceae	uncultured		0,181316	0,286492
n101	n101	ASV118	Bacteria	Planctomycetota	Planctomycetes	Gemmatales	Gemmataceae	Gemmata	uncultured_bacterium	0,178448	0,836764
n102	n102	ASV119	Bacteria	Planctomycetota	Planctomycetes	Pirellulales	Pirellulaceae	Blastopirellula	uncultured_planctomycete	0,853664	0,140354
n103	n103	ASV120	Bacteria	Proteobacteria	Alphaproteobacteria	Rhizobiales	Beijerinckiaceae	Methylobacterium-Methylorubrum		0,773625	0,013129
n104	n104	ASV121	Bacteria	Campylobacterota	Campylobacteria	Campylobacterales	Sulfurimonadaceae	Sulfurimonas	uncultured_deep-sea	0,211968	0,389663
n105	n105	ASV122	Bacteria	Campylobacterota	Campylobacteria	Campylobacterales	Sulfurovaceae	Sulfurovum		0,546395	0,582287
n106	n106	ASV123	Bacteria	Firmicutes	Bacilli	Bacillales	Bacillaceae	Bacillus		0,97439	0,823705
n107	n107	ASV124	Bacteria	Proteobacteria	Gammaproteobacteria	Enterobacterales	Enterobacteriaceae			0,0812	0,907287
n108	n108	ASV125	Bacteria	Deinococcota	Deinococci	Thermales	Thermaceae	Thermus		0,191206	0,335752
n109	n109	ASV126	Bacteria	Actinobacteriota	Acidimicrobiia	Actinomarinales	Actinomarinaceae	Candidatus_Actinomarina		0,940307	0,790419
n110	n110	ASV127	Bacteria	Proteobacteria	Alphaproteobacteria	Rickettsiales	Mitochondria	Mitochondria	Picea_glauca	0,949816	0,949679
n111	n111	ASV128	Bacteria	Proteobacteria	Gammaproteobacteria	Pseudomonadales	Pseudomonadaceae	Oblitimonas	Oblitimonas_alkaliphila	0,507738	0,539598
n112	n112	ASV129	Bacteria	Cyanobacteria	Cyanobacteriia	Pseudanabaenales	Pseudanabaenaceae	uncultured		0,934992	0,115869
n113	n113	ASV130	Bacteria	Verrucomicrobiota	Verrucomicrobiae	Verrucomicrobiales	Verrucomicrobiaceae	Prosthecobacter		0,359107	0,563144
n114	n114	ASV131	Bacteria	Planctomycetota	Planctomycetes	Pirellulales	Pirellulaceae	Rubripirellula		0,277586	0,410042
n115	n115	ASV132	Bacteria	Planctomycetota	OM190	OM190	OM190	OM190		0,830229	0,664804
n116	n116	ASV133	Bacteria	Bacteroidota	Bacteroidia	Bacteroidales	Muribaculaceae	Muribaculaceae	uncultured_bacterium	0,891792	0,329602
n117	n117	ASV134	Bacteria	Actinobacteriota	Actinobacteria	Propionibacteriales	Propionibacteriaceae	Cutibacterium		0,895177	0,19675
n118	n118	ASV135	Bacteria	Planctomycetota	Planctomycetes	Pirellulales	Pirellulaceae	Blastopirellula		0,684147	0,548242
n119	n119	ASV136	Bacteria	Patescibacteria						0,592585	0,237135
n120	n120	ASV137	Bacteria	Bacteroidota	Bacteroidia	Chitinophagales	Saprospiraceae	uncultured		0,459558	0,638695
n121	n121	ASV138	Bacteria	Campylobacterota	Campylobacteria	Campylobacterales	Sulfurimonadaceae	Sulfurimonas	uncultured_gamma	0,173367	0,9651
n122	n122	ASV139	Bacteria	Proteobacteria	Gammaproteobacteria	Enterobacterales	Idiomarinaceae	Idiomarina		1	0,87116
n123	n123	ASV140	Bacteria	Firmicutes	Clostridia	Peptostreptococcales-Tissierellales	Family_XI	Peptoniphilus		0,877057	0,532781
n124	n124	ASV141	Bacteria	Bacteroidota	Bacteroidia	Bacteroidales	Bacteroidaceae	Bacteroides		0,820878	0,559274
n125	n125	ASV142	Bacteria	Firmicutes	Clostridia	Peptostreptococcales-Tissierellales	Peptostreptococcaceae	Paeniclostridium		0,729611	0,832595
n126	n126	ASV143	Bacteria	Desulfobacterota	Desulfobulbia	Desulfobulbales	Desulfobulbaceae	Desulfobulbus		0,370326	0,988537
n127	n127	ASV144	Bacteria	Bacteroidota	Bacteroidia	Flavobacteriales	Cryomorphaceae	uncultured		0,06612	0,586575
n128	n128	ASV145	Bacteria	Actinobacteriota	Acidimicrobiia	Actinomarinales	Actinomarinaceae	Candidatus_Actinomarina		0,9613	0,901881
n129	n129	ASV146	Bacteria	Actinobacteriota	Actinobacteria	Corynebacteriales	Corynebacteriaceae	Corynebacterium		0,504106	0,5366
n130	n130	ASV147	Bacteria	Bacteroidota	Bacteroidia	Flavobacteriales	Flavobacteriales_Incertae_Sedis	Ichthyobacterium		0,573864	0,189465
n131	n131	ASV148	Bacteria	Planctomycetota	Planctomycetes	Pirellulales	Pirellulaceae	Rubripirellula		0,964266	0,520892
n132	n132	ASV149	Bacteria	Proteobacteria	Alphaproteobacteria	Sphingomonadales	Sphingomonadaceae	Sphingomonas		0,791563	0,40271
n133	n133	ASV150	Bacteria	Chloroflexi	Anaerolineae	Ardenticatenales	uncultured	uncultured	uncultured_bacterium	0,970335	0,586217
n134	n134	ASV151	Bacteria	Cyanobacteria	Cyanobacteriia	Chloroplast	Chloroplast	Chloroplast	Phalacroma_mitra	0,475908	0,371455
n135	n135	ASV152	Bacteria	Deinococcota	Deinococci	Thermales	Thermaceae	Thermus		0,839505	0,468828
n136	n136	ASV153	Bacteria	Firmicutes	Clostridia	Clostridiales	Clostridiaceae			0,520741	0,416745
n137	n137	ASV154	Bacteria	Proteobacteria	Gammaproteobacteria	Xanthomonadales	Xanthomonadaceae	Stenotrophomonas		0,579573	0,102384
n138	n138	ASV155	Bacteria	Cyanobacteria	Cyanobacteriia	Eurycoccales	Leptococcaceae	Leptococcus_JA-3-3Ab	uncultured_Synechococcus	0,924954	0,212427
n139	n139	ASV156	Bacteria	Proteobacteria	Gammaproteobacteria	Xanthomonadales	Xanthomonadaceae	Stenotrophomonas		0,280013	0,116754
n140	n140	ASV157	Bacteria	Bacteroidota	Bacteroidia	Bacteroidales	Muribaculaceae	Muribaculaceae	uncultured_bacterium	0,696367	0,667474
n141	n141	ASV158	Bacteria	Bacteroidota	Bacteroidia	Flavobacteriales	Flavobacteriaceae	Formosa		0,52946	0,641442
n142	n142	ASV159	Bacteria	Cyanobacteria	Cyanobacteriia	Chloroplast	Chloroplast	Chloroplast		0,602211	0,862529
n143	n143	ASV160	Bacteria	Proteobacteria	Gammaproteobacteria	Pseudomonadales	SAR86_clade	SAR86_clade		0,923721	0,125453
n144	n144	ASV161	Bacteria	Bacteroidota	Bacteroidia	Flavobacteriales	Flavobacteriaceae	NS5_marine_group		0,568543	0,430225
n145	n145	ASV162	Bacteria	Chloroflexi	Anaerolineae	Ardenticatenales	uncultured	uncultured	uncultured_bacterium	0,048969	0,319187
n146	n146	ASV163	Bacteria	Bacteroidota	Bacteroidia	Bacteroidales	Bacteroidaceae	Bacteroides	Bacteroides_coprosuis	0,632835	0,501665
n147	n147	ASV164	Bacteria	Proteobacteria	Gammaproteobacteria	Pseudomonadales	Pseudomonadaceae	Pseudomonas		0,419637	0,914716
n148	n148	ASV165	Bacteria	Campylobacterota	Campylobacteria	Campylobacterales	Sulfurovaceae	Sulfurovum	bacterium_episymbiont	0,696102	0,696751
n149	n149	ASV166	Bacteria	Planctomycetota	Planctomycetes	Planctomycetales	Rubinisphaeraceae	SH-PL14	uncultured_Planctomycetaceae	0,698355	0,960102
n150	n150	ASV167	Bacteria	Bacteroidota	Bacteroidia	Bacteroidales	Muribaculaceae	Muribaculaceae	uncultured_bacterium	0,971432	0,550218
n151	n151	ASV168	Bacteria	Cyanobacteria	Cyanobacteriia	Pseudanabaenales	Pseudanabaenaceae	uncultured	uncultured_Synechococcus	0,239336	0,572724
n152	n152	ASV169	Bacteria	Bacteroidota	Bacteroidia	Bacteroidales	Tannerellaceae	Parabacteroides		0,943165	0,107051
n153	n153	ASV170	Bacteria	Cyanobacteria	Cyanobacteriia	Chloroplast	Chloroplast	Chloroplast		0,381062	0,031631
n154	n154	ASV171	Bacteria	Bacteroidota	Bacteroidia	Flavobacteriales	Flavobacteriaceae	Polaribacter		0,863354	0,376756
n155	n155	ASV172	Bacteria	Cyanobacteria	Cyanobacteriia	Pseudanabaenales	Pseudanabaenaceae	uncultured		0,151428	0,932256
n156	n156	ASV173	Bacteria	MBNT15	MBNT15	MBNT15	MBNT15	MBNT15		0,284817	0,78287
n157	n157	ASV174	Bacteria	Proteobacteria	Alphaproteobacteria	Sphingomonadales	Sphingomonadaceae	Sphingomonas		0,070853	0,632664
n158	n158	ASV175	Bacteria	Planctomycetota	OM190	OM190	OM190	OM190	uncultured_planctomycete	0,913677	0,779592
n159	n159	ASV176	Bacteria	Proteobacteria	Gammaproteobacteria	Enterobacterales	Pseudoalteromonadaceae	Pseudoalteromonas		0,484767	0,979767
n160	n160	ASV177	Bacteria							0,084261	0,278986
n161	n161	ASV178	Bacteria	Actinobacteriota	Actinobacteria	Micrococcales	Dermabacteraceae	Brachybacterium		0,446473	0,751595
n162	n162	ASV179	Bacteria	Bacteroidota	Bacteroidia	Bacteroidales	Prevotellaceae	Prevotella	Prevotella_timonensis	0,540705	0,617758
n163	n163	ASV180	Bacteria	Proteobacteria	Alphaproteobacteria	Rhizobiales	Xanthobacteraceae	Bradyrhizobium		0,512547	0,196557
n164	n164	ASV181	Bacteria	Proteobacteria	Alphaproteobacteria	Rhizobiales	Beijerinckiaceae			0,738156	0,348141
n165	n165	ASV182	Bacteria	Firmicutes	Bacilli	Bacillales	Bacillaceae	Geobacillus		0,923109	0,586461
n166	n166	ASV183	Bacteria	Proteobacteria	Gammaproteobacteria	Pseudomonadales	Moraxellaceae	Acinetobacter		0,862567	0,340749
n167	n167	ASV184	Bacteria	Cyanobacteria	Cyanobacteriia	Chloroplast	Chloroplast	Chloroplast		0,565039	0,538288
n168	n168	ASV185	Bacteria	Bacteroidota	Bacteroidia	Chitinophagales	Saprospiraceae	uncultured		0,862504	0,199723
n169	n169	ASV186	Bacteria	Firmicutes	Clostridia	Peptostreptococcales-Tissierellales	Peptostreptococcaceae	Tepidibacter	bacterium_enrichment	0,802953	0,691186
n170	n170	ASV187	Bacteria	Proteobacteria	Gammaproteobacteria	Enterobacterales	Pseudoalteromonadaceae	Pseudoalteromonas		0,285079	0,307392
n171	n171	ASV188	Bacteria	Proteobacteria	Gammaproteobacteria	Pseudomonadales	Moraxellaceae	Psychrobacter		0,709122	0,027157
n172	n172	ASV189	Bacteria	Planctomycetota	Planctomycetes	Pirellulales	Pirellulaceae	Rhodopirellula		0,431134	0,428994
n173	n173	ASV190	Bacteria	Proteobacteria	Alphaproteobacteria	Rhizobiales	Beijerinckiaceae	Bosea		0,514798	0,115523
n174	n174	ASV191	Bacteria	Proteobacteria	Alphaproteobacteria	Rickettsiales	Mitochondria	Mitochondria	uncultured_bacterium	0,349429	0,111468
n175	n175	ASV192	Bacteria	Firmicutes	Clostridia	Clostridia_UCG-014	Clostridia_UCG-014	Clostridia_UCG-014		0,097703	0,304845
n176	n176	ASV193	Bacteria	Actinobacteriota	Acidimicrobiia	Microtrichales	Iamiaceae	Iamia		0,517139	0,862621
n177	n177	ASV194	Bacteria	Bacteroidota	Bacteroidia	Bacteroidales	Bacteroidaceae	Bacteroides		0,161654	0,9446
n178	n178	ASV195	Bacteria	Acidobacteriota	Vicinamibacteria	Vicinamibacterales	uncultured	uncultured	uncultured_bacterium	0,596552	0,361584
n179	n179	ASV196	Bacteria	Firmicutes	Clostridia					0,341161	0,533729
n180	n180	ASV197	Bacteria	Proteobacteria	Gammaproteobacteria	Salinisphaerales	Solimonadaceae	Polycyclovorans	uncultured_bacterium	0,548647	0,923191

## Sheet: Table S4
Table S4 Completeness assessment of metabolic modules in the 12 metagenome-assembled genomes (MAGs) and their potential functional contributions.
	module	Euphausia superba	Psychromonas euphausia	Psychrobacte euphausia 2	Psychrobacte euphausia 3	Psychrobacte euphausia 1	Mariniblastus euphausia 1	Halioglobus euphausia 1	Halioglobus euphausia 2	Yoonia euphausia 1	Yoonia euphausia 2	Pseudoalteromonas euphausia	Arthrobacter euphausia 1	Arthrobacter euphausia 2	path way
AA degradation	M00045	1	0	0.5	0	0.25	0.75	0.25	0.25	1	1	1	1	0.75	Histidine degradation, histidine => N-formiminoglutamate => glutamate
	M00035	1	0	0.25	0.25	0.25	0	0.25	0.25	0.25	0.5	0.25	0.5	0.5	Methionine degradation
	M00044	1	0.2	0.8	0.2	0	0.4	0.2	0	0.2	0.2	1	0	0	Tyrosine degradation, tyrosine => homogentisate
	M00036	0.833333	0.166667	0.333333	0.166667	0.333333	0.333333	0.5	0.333333	0.166667	0.333333	1	0.166667	0.166667	Leucine degradation, leucine => acetoacetate + acetyl-CoA
	M00038	0.857143	0	0	0	0	0.571429	0	0	0.142857	0.428571	0.142857	0.142857	0	Tryptophan metabolism, tryptophan => kynurenine => 2-aminomuconate
	M00032	0.833333	0	0	0.166667	0	0	0.166667	0	0.166667	0.166667	0	0.166667	0.166667	Lysine degradation, lysine => saccharopine => acetoacetyl-CoA
AA systhesis	M00015	1	1	1	1	0.5	0.5	0.5	0.5	1	1	1	1	0.5	Proline biosynthesis, glutamate => proline
	M00016	0	0.222222	0.888889	0.888889	0.888889	0.777778	0.666667	0.888889	0.555556	1	1	1	0.888889	Lysine biosynthesis, succinyl-DAP pathway, aspartate => lysine
	M00526	0	0.333333	0.666667	0.833333	0.833333	0.833333	0.666667	0.833333	0.666667	0.833333	0.833333	1	0.833333	Lysine biosynthesis, DAP dehydrogenase pathway, aspartate => lysine
	M00527	0	0.285714	0.714286	0.857143	0.857143	0.857143	0.714286	0.857143	0.571429	0.857143	0.857143	0.857143	0.714286	Lysine biosynthesis, DAP aminotransferase pathway, aspartate => lysine
	M00020	1	0.333333	0.666667	1	0.666667	1	0.666667	0.666667	0	1	1	1	0.666667	Serine biosynthesis, glycerate-3P => serine
	M00018	0	0.2	0.6	0.8	1	1	0.8	1	0.8	0.8	1	1	0.6	Threonine biosynthesis, aspartate => homoserine => threonine
	M00017	0.142857	0.428571	0.714286	0.714286	0.857143	0.428571	0.571429	0.857143	1	1	1	1	0.857143	Methionine biosynthesis, aspartate => homoserine => methionine
	M00844	0.666667	0	0.333333	1	1	0.333333	0.333333	1	0.666667	1	1	1	1	Arginine biosynthesis, ornithine => arginine
	M00845	0.285714	0	0.571429	0.714286	0.857143	0.571429	0.571429	0.857143	0.571429	0.714286	0.857143	0.571429	0.428571	Arginine biosynthesis, glutamate => acetylcitrulline => arginine
	M00879	0	0	0	0	0	0.4	0	0	0	0	1	0	0	Arginine succinyltransferase pathway, arginine => glutamate
	M00028	0.25	0.25	0.75	0.5	0.75	1	0.75	0.75	0.5	1	1	1	0.75	Ornithine biosynthesis, glutamate => ornithine
	M00570	0.4	1	0.6	0.4	0.6	0.6	0.6	0.6	0.8	1	1	0.8	0.8	Isoleucine biosynthesis, threonine => 2-oxobutanoate => isoleucine
	M00535	0	0	0.666667	0.666667	0	0.666667	1	0	0	0.666667	0.666667	0.666667	0.333333	Isoleucine biosynthesis, pyruvate => 2-oxobutanoate
	M00019	0.25	1	0.5	0.25	0.75	0.5	0.5	0.75	0.75	1	1	0.75	0.75	Valine/isoleucine biosynthesis, pyruvate => valine / 2-oxobutanoate => isoleucine
	M00026	0	0	0.833333	0.666667	0.833333	0.833333	0.333333	0.833333	0.833333	1	1	1	0.333333	Histidine biosynthesis, PRPP => histidine
	M00021	0	0.5	0	0	0	1	1	0	1	1	1	1	1	Cysteine biosynthesis, serine => cysteine
	M00338	1	0	0	0	0	0	0.5	0	0	0.5	0	1	1	Cysteine biosynthesis, homocysteine + serine => cysteine
	M00025	0	1	0.5	0.5	0	0.5	1	0	0.5	1	1	0.5	0.5	Tyrosine biosynthesis, chorismate => HPP => tyrosine
	M00040	0	0.333333	0.666667	0.333333	0	0.333333	0.666667	0	0.666667	1	0.666667	0.333333	0.333333	Tyrosine biosynthesis, chorismate => arogenate => tyrosine
	M00024	0	1	0.5	0.5	0	0.5	1	0	0.5	1	1	0.5	0.5	Phenylalanine biosynthesis, chorismate => phenylpyruvate => phenylalanine
	M00432	0	0	0.666667	0.666667	0	0.666667	1	0	0.333333	1	1	1	0.666667	Leucine biosynthesis, 2-oxoisovalerate => 2-oxoisocaproate
	M00023	0	0	0.333333	0.333333	0.333333	0.666667	0.666667	0.333333	0.666667	1	1	1	0.333333	Tryptophan biosynthesis, chorismate => tryptophan
CNS cycling	M00086	1	1	1	1	1	0	1	1	1	1	1	1	1	beta-Oxidation, acyl-CoA synthesis
	M00861	1	0	0	0	0	0	0	0	0	0	0	0.333333	0	beta-Oxidation, peroxisome, VLCFA
	M00010	1	0.666667	1	1	1	0.666667	0.333333	1	1	1	1	1	0.666667	Citrate cycle, first carbon oxidation, oxaloacetate => 2-oxoglutarate
	M00011	0.6	0.2	0.8	0	0.2	0.6	0.8	0.2	0.2	1	1	1	1	Citrate cycle, second carbon oxidation, 2-oxoglutarate => oxaloacetate
	M00579	0	1	1	0	1	0.5	0	1	1	1	0	1	1	Phosphate acetyltransferase-acetate kinase pathway, acetyl-CoA => acetate
	M00012	0.8	0.8	0.8	0.6	1	0.2	0.8	1	0.6	0.8	1	1	1	Glyoxylate cycle
	M00555	1	0	1	1	1	0	0	1	1	1	1	1	1	Betaine biosynthesis, choline => betaine
	M00003	0.857143	0.142857	0.714286	0.571429	0.857143	0.571429	0.714286	0.857143	0.714286	1	1	1	0.571429	Gluconeogenesis, oxaloacetate => fructose-6P
	M00096	0.125	0.5	0.375	0.5	0.625	0.625	0.75	0.625	0.625	1	0.875	0.875	0.625	C5 isoprenoid biosynthesis, non-mevalonate pathway
	M00029	0.6	0	0.4	0.6	0.6	0.2	0.2	0.6	0.6	0.8	0.8	0.6	0.6	Urea cycle
	M00022	0	0.25	0.5	0.5	0.25	0.5	0.25	0.25	0.25	1	1	0.75	1	Shikimate pathway, phosphoenolpyruvate + erythrose-4P => chorismate
	M00176	0.333333	0.666667	0.333333	0.333333	0	1	0.333333	0	0.333333	0.333333	1	0.666667	0.666667	Assimilatory sulfate reduction, sulfate => H2S
	M00632	0.25	0	0.25	0.25	0.25	1	0.25	0.25	0.25	0.25	1	1	1	Galactose degradation, Leloir pathway, galactose => alpha-D-glucose-1P
	M00083	1	0	0	0	0	1	1	0	1	1	1	0	0	Fatty acid biosynthesis, elongation
	M00082	1	0	0	0	0	0.5	0	0	1	1	1	0.5	0.5	Fatty acid biosynthesis, initiation
	M00364	0.5	0	0.5	0.5	0.5	0.5	0	0.5	0	1	0.5	1	0.5	C10-C20 isoprenoid biosynthesis, bacteria
	M00878	0	0	0.428571	0	0.285714	0.142857	0.285714	0.285714	0.285714	0.428571	0.285714	0.714286	0.714286	Phenylacetate degradation, phenylaxetate => acetyl-CoA/succinyl-CoA
	M00565	0.166667	0.333333	0	0	0	0.666667	0	0	0	0.666667	0	0.5	0.833333	Trehalose biosynthesis, D-glucose 1P => trehalose
	M00095	0.857143	0.142857	0.142857	0.142857	0.142857	0.142857	0.142857	0.142857	0.142857	0.285714	0.142857	0.285714	0.142857	C5 isoprenoid biosynthesis, mevalonate pathway
	M00615	0	0.666667	0	0	0	0	0	0	0	0	0	1	0.666667	Nitrate assimilation
	M00569	0	0.2	0	0	0	0	0.4	0	0	0.8	0.6	0.2	0	Catechol meta-cleavage, catechol => acetyl-CoA / 4-methylcatechol => propanoyl-CoA
	M00530	0	0.5	0	0	0	0	0	0	0	0	0	1	0.5	Dissimilatory nitrate reduction, nitrate => ammonia
	M00531	0	0.5	0	0	0	0	0	0	0	0	0	1	0.5	Assimilatory nitrate reduction, nitrate => ammonia
Carbon fixion	M00165	0.727273	0.0909091	0.636364	0.636364	0.636364	0.545455	0.636364	0.636364	0.818182	0.818182	0.818182	0.727273	0.545455	Reductive pentose phosphate cycle (Calvin cycle)
	M00173	0.4	0.3	0.5	0.2	0.3	0.6	0.4	0.3	0.4	0.7	0.7	0.7	0.6	Reductive citrate cycle (Arnon-Buchanan cycle)
	M00612	0.666667	0.0833333	0.583333	0.583333	0.583333	0.5	0.583333	0.583333	0.75	0.75	0.75	0.666667	0.5	Anoxygenic photosynthesis in purple bacteria
	M00614	0.363636	0.272727	0.454545	0.181818	0.272727	0.545455	0.363636	0.272727	0.363636	0.636364	0.636364	0.636364	0.545455	Anoxygenic photosynthesis in green sulfur bacteria
Antioxidation	M00376	0.230769	0	0.153846	0	0	0.0769231	0.230769	0	0.384615	0.538462	0.230769	0.153846	0.153846	3-Hydroxypropionate bi-cycle
	M00118	0.5	0.5	1	1	1	1	1	1	0.5	1	1	0	0	Glutathione biosynthesis, glutamate => glutathione
	M00121	0.5	0.3	0.6	0.7	0.9	0.8	0.6	0.9	0.5	0.8	1	0.9	0.7	Heme biosynthesis, plants and bacteria, glutamate => heme
	M00926	0.444444	0.333333	0.555556	0.555556	0.777778	0.888889	0.333333	0.777778	0.333333	0.555556	0.666667	0.888889	0.666667	Heme biosynthesis, bacteria, glutamyl-tRNA => coproporphyrin III => heme
	M00117	0	0.666667	0.888889	0.777778	0.444444	0.333333	0.666667	0.444444	0.222222	0.555556	1	0.111111	0.111111	Ubiquinone biosynthesis, prokaryotes, chorismate (+ polyprenyl-PP) => ubiquinol
VT sythesis	M00125	0	0	0.428571	0.714286	0.857143	0.714286	0.571429	0.857143	0.857143	0.857143	1	0.857143	0.714286	Riboflavin biosynthesis, plants and bacteria, GTP => riboflavin/FMN/FAD
	M00123	0	0	0.333333	0.666667	0.666667	1	0.666667	0.666667	0	0	1	1	1	Biotin biosynthesis, pimeloyl-ACP/CoA => biotin
	M00577	0	0	0.2	0.4	0.4	0.8	0.6	0.4	0	0	0.8	1	1	Biotin biosynthesis, BioW pathway, pimelate => pimeloyl-CoA => biotin
	M00124	0.166667	0.166667	0.166667	0.666667	0.333333	0.5	0.666667	0.333333	0.333333	0.666667	1	0.166667	0.333333	Pyridoxal-P biosynthesis, erythrose-4P => pyridoxal-P
	M00916	0	0	0	0	0	0	0	0	0	0	0	1	1	Pyridoxal-P biosynthesis, R5P + glyceraldehyde-3P + glutamine => pyridoxal-P
	M00122	0	0.571429	0	0	0.142857	0.142857	0.142857	0.142857	1	1	0.714286	0.142857	0.142857	Cobalamin biosynthesis, cobyrinate a,c-diamide => cobalamin
	M00924	0	1	0	0.1	0	0	0	0	0.9	0.9	0.1	0.1	0.1	Cobalamin biosynthesis, anaerobic, uroporphyrinogen III => sirohydrochlorin => cobyrinate a,c-diamide
	M00925	0	0.727273	0	0.0909091	0	0.0909091	0	0	1	1	0.0909091	0.0909091	0.0909091	Cobalamin biosynthesis, aerobic, uroporphyrinogen III => precorrin 2 => cobyrinate a,c-diamide
	M00895	0	0	0.333333	0.444444	0.444444	0.444444	0	0.444444	0.222222	0.555556	0.555556	0.555556	0.555556	Thiamine biosynthesis, prokaryotes, AIR (+ DXP/glycine) => TMP/TPP
	M00127	0	0	0.285714	0.428571	0.428571	0.285714	0	0.428571	0	0.428571	0.714286	0.428571	0.428571	Thiamine biosynthesis, prokaryotes, AIR (+ DXP/tyrosine) => TMP/TPP
	M00899	0	0	0.5	0	0.5	0	0	0.5	0	0.5	0.5	0.5	0.5	Thiamine salvage pathway, HMP/HET => TMP
Confactor systhesis	M00126	0.4	0.2	0.4	0	0.4	0.6	0.8	0.4	0.6	0.8	1	0.8	0.8	Tetrahydrofolate biosynthesis, GTP => THF
	M00119	0.2	0.2	0.6	0.4	0.4	0.6	0.4	0.4	0	0.6	0.8	0.8	0.6	Pantothenate biosynthesis, valine/L-aspartate => pantothenate
	M00913	0.2	0	0.4	0.6	0.6	0.4	0.2	0.6	0	0.6	0.6	0.8	0.6	Pantothenate biosynthesis, 2-oxoisovalerate/spermine => pantothenate
	M00846	0.5	0.5	0.5	0.666667	0.833333	0.666667	0.5	0.833333	0.5	0.666667	1	1	0.833333	Siroheme biosynthesis, glutamyl-tRNA => siroheme

## Sheet: Table S5
Table S5 The number of KO identified in the E. superba genome and 12 MAGs.
ID	Euphausia superba	Psychromonas euphausia	Psychrobacte euphausia 1	Psychrobacte euphausia 2	Psychrobacte euphausia 3	Halioglobus euphausia 1	Halioglobus euphausia 2	Mariniblastus euphausia	Yoonia euphausia 1	Yoonia euphausia 2	Pseudoalteromonas euphausia	Arthrobacter euphausia 1	Arthrobacter euphausia 2	Function
A Metabolism
B Overview
C 01200 Carbon metabolism [PATH:ko01200]
D K00844	7	0	0	0	0	0	0	0	0	0	0	0	0	hexokinase [EC:2.7.1.1]
D K00845	0	1	0	0	0	0	1	2	1	2	1	6	3	glucokinase [EC:2.7.1.2]
D K01810	4	1	1	1	0	1	1	0	1	1	1	1	1	glucose-6-phosphate isomerase [EC:5.3.1.9]
D K00850	9	0	0	0	0	0	0	1	0	0	0	0	0	6-phosphofructokinase 1 [EC:2.7.1.11]
D K01623	13	0	1	0	1	0	0	0	1	1	0	0	0	fructose-bisphosphate aldolase, class I [EC:4.1.2.13]
D K01624	0	0	1	1	0	1	1	1	1	0	1	2	2	fructose-bisphosphate aldolase, class II [EC:4.1.2.13]
D K01803	1	0	1	0	1	1	1	1	1	1	1	2	0	triosephosphate isomerase (TIM) [EC:5.3.1.1]
D K00134	25	0	1	3	1	2	2	0	3	3	4	2	1	glyceraldehyde 3-phosphate dehydrogenase [EC:1.2.1.12]
D K00927	3	0	1	1	0	1	1	1	1	1	1	1	0	phosphoglycerate kinase [EC:2.7.2.3]
D K01834	4	0	0	0	0	0	0	0	0	0	0	4	3	2,3-bisphosphoglycerate-dependent phosphoglycerate mutase [EC:5.4.2.11]
D K15633	0	0	2	1	0	1	1	1	0	1	1	0	0	2,3-bisphosphoglycerate-independent phosphoglycerate mutase [EC:5.4.2.12]
D K15635	0	0	0	0	0	0	0	1	0	0	0	0	0	2,3-bisphosphoglycerate-independent phosphoglycerate mutase [EC:5.4.2.12]
D K01689	5	1	1	1	1	1	1	0	1	1	1	1	0	enolase [EC:4.2.1.11]
D K00873	3	1	0	0	0	0	1	1	1	1	2	1	1	pyruvate kinase [EC:2.7.1.40]
D K00163	0	1	0	1	0	1	1	1	0	1	1	1	1	pyruvate dehydrogenase E1 component [EC:1.2.4.1]
D K00161	1	0	0	0	0	0	0	0	1	1	0	3	3	pyruvate dehydrogenase E1 component alpha subunit [EC:1.2.4.1]
D K00162	1	0	0	0	0	0	0	0	2	2	0	3	2	pyruvate dehydrogenase E1 component beta subunit [EC:1.2.4.1]
D K00627	5	1	0	1	0	2	2	0	0	0	1	4	4	pyruvate dehydrogenase E2 component (dihydrolipoamide acetyltransferase) [EC:2.3.1.12]
D K00382	4	1	0	2	0	1	1	3	1	2	2	3	2	dihydrolipoamide dehydrogenase [EC:1.8.1.4]
D K00027	0	2	1	2	0	1	2	0	0	0	2	0	1	malate dehydrogenase (oxaloacetate-decarboxylating) [EC:1.1.1.38]
D K00029	3	0	0	0	0	0	0	0	2	2	0	0	0	malate dehydrogenase (oxaloacetate-decarboxylating)(NADP+) [EC:1.1.1.40]
D K00036	2	0	0	0	0	0	1	1	1	1	1	2	0	glucose-6-phosphate 1-dehydrogenase [EC:1.1.1.49 1.1.1.363]
D K01057	0	0	0	0	0	0	1	0	1	1	1	1	0	6-phosphogluconolactonase [EC:3.1.1.31]
D K07404	0	0	0	0	0	0	0	1	0	0	0	1	0	6-phosphogluconolactonase [EC:3.1.1.31]
D K00033	3	0	0	0	0	0	1	1	0	0	1	0	1	6-phosphogluconate dehydrogenase [EC:1.1.1.44 1.1.1.343]
D K01783	1	0	1	1	1	1	1	1	0	1	1	1	1	ribulose-phosphate 3-epimerase [EC:5.1.3.1]
D K01807	3	1	0	0	1	1	1	0	1	1	1	0	0	ribose 5-phosphate isomerase A [EC:5.3.1.6]
D K01808	0	0	0	0	0	0	0	0	0	1	0	2	0	ribose 5-phosphate isomerase B [EC:5.3.1.6]
D K00615	1	0	1	1	1	1	1	1	1	1	1	2	1	transketolase [EC:2.2.1.1]
D K00616	1	1	0	1	0	1	1	1	1	1	1	1	1	transaldolase [EC:2.2.1.2]
D K00948	3	1	0	0	1	0	1	1	1	1	1	1	0	ribose-phosphate pyrophosphokinase [EC:2.7.6.1]
D K01053	5	0	0	0	0	1	2	1	0	0	0	0	0	gluconolactonase [EC:3.1.1.17]
D K00851	0	0	0	0	0	0	0	0	0	0	1	2	2	gluconokinase [EC:2.7.1.12]
D K01690	0	0	0	0	0	0	0	0	1	1	1	0	0	phosphogluconate dehydratase [EC:4.2.1.12]
D K01625	0	0	0	0	0	0	0	0	1	1	1	0	1	2-dehydro-3-deoxyphosphogluconate aldolase / (4S)-4-hydroxy-2-oxoglutarate aldolase [EC:4.1.2.14 4.1.3.42]
D K00874	0	0	0	0	0	0	0	1	0	0	0	0	1	2-dehydro-3-deoxygluconokinase [EC:2.7.1.45]
D K01647	2	0	1	1	1	0	1	0	1	1	1	1	2	citrate synthase [EC:2.3.3.1]
D K01681	4	1	1	0	1	0	1	1	1	1	2	2	1	aconitate hydratase [EC:4.2.1.3]
D K01682	0	1	1	1	0	1	1	0	0	0	1	0	0	aconitate hydratase 2 / 2-methylisocitrate dehydratase [EC:4.2.1.3 4.2.1.99]
D K00031	3	1	1	2	2	0	1	1	1	1	3	1	0	isocitrate dehydrogenase [EC:1.1.1.42]
D K00030	77	0	0	0	0	0	0	0	0	0	0	0	0	isocitrate dehydrogenase (NAD+) [EC:1.1.1.41]
D K00164	6	0	0	1	0	1	2	1	0	1	1	1	1	2-oxoglutarate dehydrogenase E1 component [EC:1.2.4.2]
D K00658	0	0	0	1	0	1	1	1	0	1	1	1	1	2-oxoglutarate dehydrogenase E2 component (dihydrolipoamide succinyltransferase) [EC:2.3.1.61]
D K00174	0	0	0	0	0	0	1	1	0	0	0	0	0	2-oxoglutarate/2-oxoacid ferredoxin oxidoreductase subunit alpha [EC:1.2.7.3 1.2.7.11]
D K00175	0	0	0	0	0	0	1	1	0	0	0	0	0	2-oxoglutarate/2-oxoacid ferredoxin oxidoreductase subunit beta [EC:1.2.7.3 1.2.7.11]
D K01902	0	0	1	0	0	1	1	1	0	1	1	1	1	succinyl-CoA synthetase alpha subunit [EC:6.2.1.5]
D K01903	0	0	0	0	0	1	1	1	0	1	1	1	1	succinyl-CoA synthetase beta subunit [EC:6.2.1.5]
D K01899	1	0	0	0	0	0	0	0	0	0	0	0	0	succinyl-CoA synthetase alpha subunit [EC:6.2.1.4 6.2.1.5]
D K01900	5	0	0	0	0	0	0	0	0	0	0	0	0	succinyl-CoA synthetase beta subunit [EC:6.2.1.4 6.2.1.5]
D K18118	0	0	0	0	0	0	0	0	0	0	1	0	1	succinyl-CoA:acetate CoA-transferase [EC:2.8.3.18]
D K00234	2	0	0	0	0	0	0	0	0	0	0	0	0	succinate dehydrogenase (ubiquinone) flavoprotein subunit [EC:1.3.5.1]
D K00235	1	0	0	0	0	0	0	0	0	0	0	0	0	succinate dehydrogenase (ubiquinone) iron-sulfur subunit [EC:1.3.5.1]
D K00237	1	0	0	0	0	0	0	0	0	0	0	0	0	succinate dehydrogenase (ubiquinone) membrane anchor subunit
D K00239	0	0	0	1	0	0	1	1	0	1	1	2	1	succinate dehydrogenase / fumarate reductase, flavoprotein subunit [EC:1.3.5.1 1.3.5.4]
D K00240	0	0	0	1	0	0	1	1	0	1	1	1	1	succinate dehydrogenase / fumarate reductase, iron-sulfur subunit [EC:1.3.5.1 1.3.5.4]
D K00241	0	0	1	1	1	0	1	1	0	1	1	1	1	succinate dehydrogenase / fumarate reductase, cytochrome b subunit
D K00242	0	0	1	1	1	0	1	0	0	1	1	1	1	succinate dehydrogenase / fumarate reductase, membrane anchor subunit
D K01676	0	0	0	0	0	1	1	0	0	0	1	0	0	fumarate hydratase, class I [EC:4.2.1.2]
D K01679	3	0	0	1	0	0	1	0	1	1	1	1	1	fumarate hydratase, class II [EC:4.2.1.2]
D K00026	3	0	0	0	0	0	0	0	0	0	0	0	0	malate dehydrogenase [EC:1.1.1.37]
D K00025	22	0	0	0	0	0	0	0	0	0	0	0	0	malate dehydrogenase [EC:1.1.1.37]
D K00024	0	1	1	1	0	1	1	0	0	1	1	1	1	malate dehydrogenase [EC:1.1.1.37]
D K00116	0	0	0	0	0	0	1	0	0	0	0	1	0	malate dehydrogenase (quinone) [EC:1.1.5.4]
D K01637	2	1	1	1	1	1	0	0	0	0	1	1	1	isocitrate lyase [EC:4.1.3.1]
D K01638	0	1	1	0	0	1	0	0	1	1	1	1	2	malate synthase [EC:2.3.3.9]
D K00023	0	0	0	0	0	0	0	0	1	1	0	0	0	acetoacetyl-CoA reductase [EC:1.1.1.36]
D K17865	0	0	0	0	0	0	0	0	1	1	0	0	0	3-hydroxybutyryl-CoA dehydratase [EC:4.2.1.55]
D K14447	0	0	0	0	0	0	0	0	0	1	0	0	0	ethylmalonyl-CoA mutase [EC:5.4.99.63]
D K14448	0	0	0	0	0	1	1	0	0	1	0	0	0	(2S)-methylsuccinyl-CoA dehydrogenase [EC:1.3.8.12]
D K00261	1	0	0	0	0	0	0	1	1	1	0	0	0	glutamate dehydrogenase (NAD(P)+) [EC:1.4.1.3]
D K01965	2	0	0	0	0	0	0	0	1	1	0	0	0	propionyl-CoA carboxylase alpha chain [EC:6.4.1.3]
D K01966	1	0	0	0	0	0	0	0	1	1	0	1	1	propionyl-CoA carboxylase beta chain [EC:6.4.1.3]
D K11263	0	0	0	0	0	0	0	0	0	0	0	2	1	acetyl-CoA/propionyl-CoA carboxylase, biotin carboxylase, biotin carboxyl carrier protein [EC:6.4.1.2 6.4.1.3 6.3.4.14]
D K19269	5	0	0	0	0	0	0	0	0	0	0	0	0	phosphoglycolate phosphatase [EC:3.1.3.18 3.1.3.48]
D K11517	14	0	0	0	0	0	0	0	0	0	0	0	0	(S)-2-hydroxy-acid oxidase [EC:1.1.3.15]
D K03781	6	0	1	3	0	0	0	0	0	3	2	1	2	catalase [EC:1.11.1.6]
D K15918	0	0	0	0	0	1	1	0	0	0	1	0	0	D-glycerate 3-kinase [EC:2.7.1.31]
D K00855	0	0	0	0	0	0	0	0	0	0	2	0	0	phosphoribulokinase [EC:2.7.1.19]
D K03841	2	0	1	1	1	0	0	0	0	0	1	0	0	fructose-1,6-bisphosphatase I [EC:3.1.3.11]
D K02446	0	0	0	0	0	0	0	0	1	1	0	1	1	fructose-1,6-bisphosphatase II [EC:3.1.3.11]
D K01595	0	0	0	0	0	0	0	1	0	0	1	1	0	phosphoenolpyruvate carboxylase [EC:4.1.1.31]
D K14455	4	0	0	0	0	0	0	0	0	0	0	0	0	aspartate aminotransferase, mitochondrial [EC:2.6.1.1]
D K00814	1	0	0	0	0	0	0	0	0	0	0	0	0	alanine transaminase [EC:2.6.1.2]
D K01006	0	0	0	0	0	0	0	1	1	1	0	0	0	pyruvate, orthophosphate dikinase [EC:2.7.9.1]
D K01610	0	0	0	0	0	0	1	1	0	1	1	0	0	phosphoenolpyruvate carboxykinase (ATP) [EC:4.1.1.49]
D K01007	6	0	0	1	0	0	1	0	0	0	1	0	0	pyruvate, water dikinase [EC:2.7.9.2]
D K01958	2	0	0	0	0	0	0	0	1	1	0	1	1	pyruvate carboxylase [EC:6.4.1.1]
D K02160	0	0	0	0	0	0	1	1	1	1	1	0	0	acetyl-CoA carboxylase biotin carboxyl carrier protein
D K01961	0	0	0	1	0	0	1	0	1	1	1	0	0	acetyl-CoA carboxylase, biotin carboxylase subunit [EC:6.4.1.2 6.3.4.14]
D K01962	0	0	1	1	1	2	1	1	1	1	1	0	0	acetyl-CoA carboxylase carboxyl transferase subunit alpha [EC:6.4.1.2]
D K01963	0	0	1	1	0	0	1	0	1	1	1	0	0	acetyl-CoA carboxylase carboxyl transferase subunit beta [EC:6.4.1.2]
D K05606	9	0	0	0	0	1	2	0	1	1	0	0	0	methylmalonyl-CoA/ethylmalonyl-CoA epimerase [EC:5.1.99.1]
D K01847	4	0	0	0	0	1	1	0	1	1	0	0	0	methylmalonyl-CoA mutase [EC:5.4.99.2]
D K01848	0	0	0	0	0	1	1	0	0	0	0	0	0	methylmalonyl-CoA mutase, N-terminal domain [EC:5.4.99.2]
D K08691	0	0	0	0	0	0	1	0	1	1	0	0	0	malyl-CoA/(S)-citramalyl-CoA lyase [EC:4.1.3.24 4.1.3.25]
D K14449	0	0	0	0	0	1	1	0	0	1	0	0	0	2-methylfumaryl-CoA hydratase [EC:4.2.1.148]
D K00626	11	1	2	2	2	5	6	1	3	5	3	6	3	acetyl-CoA C-acetyltransferase [EC:2.3.1.9]
D K03518	0	0	0	0	0	0	0	0	0	1	0	1	1	carbon-monoxide dehydrogenase small subunit [EC:1.2.7.4]
D K03519	0	0	0	0	0	0	0	0	0	1	0	1	0	carbon-monoxide dehydrogenase medium subunit [EC:1.2.7.4]
D K03520	0	0	0	0	0	0	0	0	0	1	0	1	1	carbon-monoxide dehydrogenase large subunit [EC:1.2.7.4]
D K01938	0	0	0	0	0	0	0	1	1	1	0	0	0	formate--tetrahydrofolate ligase [EC:6.3.4.3]
D K01491	0	0	0	1	1	0	1	1	1	1	1	1	0	methylenetetrahydrofolate dehydrogenase (NADP+) / methenyltetrahydrofolate cyclohydrolase [EC:1.5.1.5 3.5.4.9]
D K00297	3	0	0	0	1	1	1	0	2	2	0	2	0	methylenetetrahydrofolate reductase (NADPH) [EC:1.5.1.20]
D K00148	0	0	0	0	0	0	0	0	0	0	0	1	1	glutathione-independent formaldehyde dehydrogenase [EC:1.2.1.46]
D K00121	3	0	1	0	1	1	1	0	2	2	2	0	0	S-(hydroxymethyl)glutathione dehydrogenase / alcohol dehydrogenase [EC:1.1.1.284 1.1.1.1]
D K01070	0	0	1	1	1	1	1	0	2	2	1	0	0	S-formylglutathione hydrolase [EC:3.1.2.12]
D K00122	0	0	0	0	0	0	0	0	0	1	0	0	0	formate dehydrogenase [EC:1.2.1.2]
D K00123	0	0	0	1	0	0	1	0	0	2	0	1	2	formate dehydrogenase major subunit [EC:1.2.1.2]
D K00124	0	0	0	0	0	0	0	0	0	1	0	0	0	formate dehydrogenase iron-sulfur subunit
D K00127	0	0	0	0	0	0	0	0	0	1	0	0	0	formate dehydrogenase subunit gamma
D K00202	0	0	0	0	0	0	0	1	0	0	0	0	0	formylmethanofuran dehydrogenase subunit C [EC:1.2.99.5]
D K01499	0	0	0	0	0	0	0	1	0	0	0	0	0	methenyltetrahydromethanopterin cyclohydrolase [EC:3.5.4.27]
D K00925	0	1	1	1	0	0	0	0	1	1	0	1	1	acetate kinase [EC:2.7.2.1]
D K00625	0	0	0	0	0	0	0	1	1	1	0	0	0	phosphate acetyltransferase [EC:2.3.1.8]
D K13788	0	1	1	1	0	0	0	0	0	0	0	1	1	phosphate acetyltransferase [EC:2.3.1.8]
D K01895	5	0	1	0	1	1	1	3	2	4	1	3	3	acetyl-CoA synthetase [EC:6.2.1.1]
D K00317	0	0	0	0	0	0	0	0	1	1	0	0	0	dimethylamine/trimethylamine dehydrogenase [EC:1.5.8.1 1.5.8.2]
D K14083	0	0	0	0	0	0	0	0	3	2	0	0	0	trimethylamine---corrinoid protein Co-methyltransferase [EC:2.1.1.250]
D K00863	0	0	0	0	0	0	0	0	0	0	0	2	1	triose/dihydroxyacetone kinase / FAD-AMP lyase (cyclizing) [EC:2.7.1.28 2.7.1.29 4.6.1.15]
D K00600	4	0	0	2	1	1	1	1	1	1	1	3	0	glycine hydroxymethyltransferase [EC:2.1.2.1]
D K00830	0	0	0	0	0	0	1	0	2	2	0	0	1	alanine-glyoxylate transaminase / serine-glyoxylate transaminase / serine-pyruvate transaminase [EC:2.6.1.44 2.6.1.45 2.6.1.51]
D K00018	0	1	1	1	0	0	0	1	0	0	1	0	0	glycerate dehydrogenase [EC:1.1.1.29]
D K11529	1	0	0	0	0	0	0	1	1	1	0	0	0	glycerate 2-kinase [EC:2.7.1.165]
D K00058	1	1	1	1	1	2	2	2	0	1	1	1	1	D-3-phosphoglycerate dehydrogenase [EC:1.1.1.95]
D K00831	3	0	0	0	1	1	1	1	0	1	1	1	1	phosphoserine aminotransferase [EC:2.6.1.52]
D K01079	1	0	1	2	1	0	1	0	0	1	1	1	0	phosphoserine phosphatase [EC:3.1.3.3]
D K01752	0	1	0	1	0	0	0	1	1	1	1	2	2	L-serine dehydratase [EC:4.3.1.17]
D K01754	3	1	0	1	1	1	1	2	1	2	1	1	1	threonine dehydratase [EC:4.3.1.19]
D K17989	2	0	0	0	0	0	0	0	0	0	0	0	0	L-serine/L-threonine ammonia-lyase [EC:4.3.1.17 4.3.1.19]
D K00281	2	0	0	0	0	1	1	0	0	1	1	4	1	glycine dehydrogenase [EC:1.4.4.2]
D K00605	1	0	0	1	0	1	1	0	1	1	1	1	0	aminomethyltransferase [EC:2.1.2.10]
D K00926	0	0	0	0	0	0	0	0	0	1	0	0	0	carbamate kinase [EC:2.7.2.2]
D K00640	0	1	0	0	0	1	1	1	1	1	1	1	1	serine O-acetyltransferase [EC:2.3.1.30]
D K01738	0	0	0	0	0	2	2	1	2	3	1	2	2	cysteine synthase A [EC:2.5.1.47]
D K12339	0	0	1	1	1	1	1	0	0	0	0	0	0	cysteine synthase B [EC:2.5.1.47]
D K01455	0	0	0	0	0	0	0	0	0	0	0	1	0	formamidase [EC:3.5.1.49]
D K00249	1	0	1	2	2	3	6	0	1	3	2	1	1	acyl-CoA dehydrogenase [EC:1.3.8.7]
D K07511	2	0	0	0	0	0	0	0	0	0	0	0	0	enoyl-CoA hydratase [EC:4.2.1.17]
D K07515	2	0	0	0	0	0	0	0	0	0	0	0	0	enoyl-CoA hydratase / long-chain 3-hydroxyacyl-CoA dehydrogenase [EC:4.2.1.17 1.1.1.211]
D K05605	5	0	0	0	0	0	0	0	0	0	0	0	0	3-hydroxyisobutyryl-CoA hydrolase [EC:3.1.2.4]
D K00140	3	0	1	0	1	0	0	0	0	1	1	0	0	malonate-semialdehyde dehydrogenase (acetylating) / methylmalonate-semialdehyde dehydrogenase [EC:1.2.1.18 1.2.1.27]
D K01715	0	0	0	0	0	0	0	0	0	0	0	2	0	enoyl-CoA hydratase [EC:4.2.1.17]
D K01782	0	0	0	2	2	1	0	1	1	1	2	2	2	3-hydroxyacyl-CoA dehydrogenase / enoyl-CoA hydratase / 3-hydroxybutyryl-CoA epimerase [EC:1.1.1.35 4.2.1.17 5.1.2.3]
D K00209	0	1	0	0	0	0	1	0	0	0	1	0	0	enoyl-[acyl-carrier protein] reductase / trans-2-enoyl-CoA reductase (NAD+) [EC:1.3.1.9 1.3.1.44]
D K00248	0	0	0	1	1	3	2	0	0	0	1	1	1	butyryl-CoA dehydrogenase [EC:1.3.8.1]
C 01210 2-Oxocarboxylic acid metabolism [PATH:ko01210]
D K01647	2	0	1	1	1	0	1	0	1	1	1	1	2	citrate synthase [EC:2.3.3.1]
D K01681	4	1	1	0	1	0	1	1	1	1	2	2	1	aconitate hydratase [EC:4.2.1.3]
D K01682	0	1	1	1	0	1	1	0	0	0	1	0	0	aconitate hydratase 2 / 2-methylisocitrate dehydratase [EC:4.2.1.3 4.2.1.99]
D K00031	3	1	1	2	2	0	1	1	1	1	3	1	0	isocitrate dehydrogenase [EC:1.1.1.42]
D K00030	77	0	0	0	0	0	0	0	0	0	0	0	0	isocitrate dehydrogenase (NAD+) [EC:1.1.1.41]
D K14455	4	0	0	0	0	0	0	0	0	0	0	0	0	aspartate aminotransferase, mitochondrial [EC:2.6.1.1]
D K00812	0	0	0	1	0	0	0	2	2	2	0	5	5	aspartate aminotransferase [EC:2.6.1.1]
D K00813	0	1	0	0	1	1	1	1	1	1	1	0	0	aspartate aminotransferase [EC:2.6.1.1]
D K00928	0	1	0	1	0	1	1	1	1	1	2	1	1	aspartate kinase [EC:2.7.2.4]
D K00133	0	0	1	1	1	1	1	1	1	1	1	1	0	aspartate-semialdehyde dehydrogenase [EC:1.2.1.11]
D K00814	1	0	0	0	0	0	0	0	0	0	0	0	0	alanine transaminase [EC:2.6.1.2]
D K14260	0	0	1	1	0	0	0	0	0	0	1	0	0	alanine-synthesizing transaminase [EC:2.6.1.66 2.6.1.2]
D K00619	0	0	0	0	0	0	0	1	0	0	0	1	1	amino-acid N-acetyltransferase [EC:2.3.1.1]
D K00620	0	0	0	0	0	0	1	1	0	1	0	1	1	glutamate N-acetyltransferase / amino-acid N-acetyltransferase [EC:2.3.1.35 2.3.1.1]
D K14682	0	1	1	0	1	1	1	0	0	0	0	0	0	amino-acid N-acetyltransferase [EC:2.3.1.1]
D K00930	0	0	0	1	0	1	1	1	0	1	1	2	2	acetylglutamate kinase [EC:2.7.2.8]
D K00145	0	0	1	2	1	0	1	1	1	1	1	1	0	N-acetyl-gamma-glutamyl-phosphate reductase [EC:1.2.1.38]
D K00821	0	0	0	0	0	1	1	1	1	1	2	1	1	acetylornithine/N-succinyldiaminopimelate aminotransferase [EC:2.6.1.11 2.6.1.17]
D K01438	0	0	1	1	0	1	1	1	1	3	1	0	0	acetylornithine deacetylase [EC:3.5.1.16]
D K14677	2	0	0	0	0	0	0	0	0	0	0	0	0	aminoacylase [EC:3.5.1.14]
D K00825	1	0	0	0	0	0	0	0	0	0	0	0	0	kynurenine/2-aminoadipate aminotransferase [EC:2.6.1.7 2.6.1.39]
D K05825	0	0	0	0	0	0	0	0	0	0	0	1	1	2-aminoadipate transaminase [EC:2.6.1.-]
D K09011	0	0	0	0	0	1	1	0	0	0	0	0	0	D-citramalate synthase [EC:2.3.1.182]
D K01703	0	0	0	1	1	1	1	1	0	1	1	1	1	3-isopropylmalate/(R)-2-methylmalate dehydratase large subunit [EC:4.2.1.33 4.2.1.35]
D K01704	0	0	0	1	1	1	1	1	0	1	1	1	1	3-isopropylmalate/(R)-2-methylmalate dehydratase small subunit [EC:4.2.1.33 4.2.1.35]
D K00052	0	0	0	1	1	1	1	1	0	1	1	1	0	3-isopropylmalate dehydrogenase [EC:1.1.1.85]
D K01652	0	2	1	1	1	0	1	0	3	3	2	2	2	acetolactate synthase I/II/III large subunit [EC:2.2.1.6]
D K01653	0	1	1	1	1	0	1	0	1	1	1	1	1	acetolactate synthase I/III small subunit [EC:2.2.1.6]
D K11258	0	1	0	0	0	0	0	0	0	0	1	0	0	acetolactate synthase II small subunit [EC:2.2.1.6]
D K00053	0	1	1	1	0	0	1	1	1	1	1	1	1	ketol-acid reductoisomerase [EC:1.1.1.86]
D K01687	0	1	1	0	0	1	1	0	1	1	2	2	2	dihydroxy-acid dehydratase [EC:4.2.1.9]
D K00826	2	1	0	0	0	1	1	1	0	2	1	0	0	branched-chain amino acid aminotransferase [EC:2.6.1.42]
D K01649	0	0	0	0	0	2	4	0	2	2	3	1	1	2-isopropylmalate synthase [EC:2.3.3.13]
C 01212 Fatty acid metabolism [PATH:ko01212]
D K11262	7	0	0	0	0	0	0	0	0	0	0	0	0	acetyl-CoA carboxylase / biotin carboxylase 1 [EC:6.4.1.2 6.3.4.14]
D K01962	0	0	1	1	1	2	1	1	1	1	1	0	0	acetyl-CoA carboxylase carboxyl transferase subunit alpha [EC:6.4.1.2]
D K02160	0	0	0	0	0	0	1	1	1	1	1	0	0	acetyl-CoA carboxylase biotin carboxyl carrier protein
D K01961	0	0	0	1	0	0	1	0	1	1	1	0	0	acetyl-CoA carboxylase, biotin carboxylase subunit [EC:6.4.1.2 6.3.4.14]
D K01963	0	0	1	1	0	0	1	0	1	1	1	0	0	acetyl-CoA carboxylase carboxyl transferase subunit beta [EC:6.4.1.2]
D K11263	0	0	0	0	0	0	0	0	0	0	0	2	1	acetyl-CoA/propionyl-CoA carboxylase, biotin carboxylase, biotin carboxyl carrier protein [EC:6.4.1.2 6.4.1.3 6.3.4.14]
D K00645	1	0	1	1	1	0	1	1	1	1	1	1	1	[acyl-carrier-protein] S-malonyltransferase [EC:2.3.1.39]
D K00665	8	0	0	0	0	0	0	0	0	0	0	0	0	fatty acid synthase, animal type [EC:2.3.1.85]
D K00648	0	0	0	0	0	0	0	2	1	1	1	3	1	3-oxoacyl-[acyl-carrier-protein] synthase III [EC:2.3.1.180]
D K18473	0	0	0	0	0	0	0	0	0	0	1	0	0	acetoacetyl-[acyl-carrier protein] synthase [EC:2.3.1.180]
D K00647	0	0	1	1	1	1	1	1	0	1	2	0	0	3-oxoacyl-[acyl-carrier-protein] synthase I [EC:2.3.1.41]
D K09458	2	0	1	2	0	0	1	3	1	1	2	1	1	3-oxoacyl-[acyl-carrier-protein] synthase II [EC:2.3.1.179]
D K00059	0	1	3	4	3	8	7	4	2	3	4	4	4	3-oxoacyl-[acyl-carrier protein] reductase [EC:1.1.1.100]
D K01716	0	0	0	0	0	1	2	1	0	1	1	0	0	3-hydroxyacyl-[acyl-carrier protein] dehydratase / trans-2-decenoyl-[acyl-carrier protein] isomerase [EC:4.2.1.59 5.3.3.14]
D K02372	0	1	0	1	1	1	1	2	1	1	1	0	0	3-hydroxyacyl-[acyl-carrier-protein] dehydratase [EC:4.2.1.59]
D K00208	0	0	0	0	0	0	0	1	1	2	0	0	0	enoyl-[acyl-carrier protein] reductase I [EC:1.3.1.9 1.3.1.10]
D K02371	0	0	0	0	0	1	0	0	0	0	0	0	0	enoyl-[acyl-carrier protein] reductase II [EC:1.3.1.9]
D K00209	0	1	0	0	0	0	1	0	0	0	1	0	0	enoyl-[acyl-carrier protein] reductase / trans-2-enoyl-CoA reductase (NAD+) [EC:1.3.1.9 1.3.1.44]
D K07512	1	0	0	0	0	0	0	0	0	0	0	0	0	mitochondrial trans-2-enoyl-CoA reductase [EC:1.3.1.38]
D K01074	3	0	0	0	0	0	0	0	0	0	0	0	0	palmitoyl-protein thioesterase [EC:3.1.2.22]
D K00626	11	1	2	2	2	5	6	1	3	5	3	6	3	acetyl-CoA C-acetyltransferase [EC:2.3.1.9]
D K00632	0	0	0	1	1	1	1	1	0	0	2	0	0	acetyl-CoA acyltransferase [EC:2.3.1.16]
D K07508	6	0	0	0	0	0	0	0	0	0	0	0	0	acetyl-CoA acyltransferase 2 [EC:2.3.1.16]
D K07509	3	0	0	0	0	0	0	0	0	0	0	0	0	acetyl-CoA acyltransferase [EC:2.3.1.16]
D K01782	0	0	0	2	2	1	0	1	1	1	2	2	2	3-hydroxyacyl-CoA dehydrogenase / enoyl-CoA hydratase / 3-hydroxybutyryl-CoA epimerase [EC:1.1.1.35 4.2.1.17 5.1.2.3]
D K00022	3	0	0	0	0	0	0	0	0	0	0	0	0	3-hydroxyacyl-CoA dehydrogenase [EC:1.1.1.35]
D K01692	0	0	0	1	0	1	4	0	0	1	0	3	3	enoyl-CoA hydratase [EC:4.2.1.17]
D K13767	0	1	0	0	0	0	0	0	0	0	0	0	0	enoyl-CoA hydratase [EC:4.2.1.17]
D K07511	2	0	0	0	0	0	0	0	0	0	0	0	0	enoyl-CoA hydratase [EC:4.2.1.17]
D K07515	2	0	0	0	0	0	0	0	0	0	0	0	0	enoyl-CoA hydratase / long-chain 3-hydroxyacyl-CoA dehydrogenase [EC:4.2.1.17 1.1.1.211]
D K00232	6	0	0	0	0	0	0	0	0	0	0	1	0	acyl-CoA oxidase [EC:1.3.3.6]
D K00248	0	0	0	1	1	3	2	0	0	0	1	1	1	butyryl-CoA dehydrogenase [EC:1.3.8.1]
D K00249	1	0	1	2	2	3	6	0	1	3	2	1	1	acyl-CoA dehydrogenase [EC:1.3.8.7]
D K00255	1	0	0	0	0	0	1	0	0	0	0	0	0	long-chain-acyl-CoA dehydrogenase [EC:1.3.8.8]
D K06445	0	0	0	0	0	0	0	0	0	0	1	0	0	acyl-CoA dehydrogenase [EC:1.3.99.-]
D K09478	1	0	0	0	0	0	0	0	0	0	0	0	0	short/branched chain acyl-CoA dehydrogenase [EC:1.3.99.12]
D K09479	2	0	0	0	0	0	0	0	0	0	0	0	0	very long chain acyl-CoA dehydrogenase [EC:1.3.8.9]
D K01897	9	1	4	3	2	1	2	0	0	0	2	4	2	long-chain acyl-CoA synthetase [EC:6.2.1.3]
D K15013	11	0	0	0	0	0	0	0	0	0	0	0	0	long-chain-fatty-acid--CoA ligase ACSBG [EC:6.2.1.3]
D K08765	5	0	0	0	0	0	0	0	0	0	0	0	0	carnitine O-palmitoyltransferase 1, liver isoform [EC:2.3.1.21]
D K08766	1	0	0	0	0	0	0	0	0	0	0	0	0	carnitine O-palmitoyltransferase 2 [EC:2.3.1.21]
D K10203	1	0	0	0	0	0	0	0	0	0	0	0	0	elongation of very long chain fatty acids protein 6 [EC:2.3.1.199]
D K10251	13	0	0	0	0	0	0	0	0	0	0	0	0	17beta-estradiol 17-dehydrogenase / very-long-chain 3-oxoacyl-CoA reductase [EC:1.1.1.62 1.1.1.330]
D K10703	2	0	0	0	0	0	0	0	0	0	0	0	0	very-long-chain (3R)-3-hydroxyacyl-CoA dehydratase [EC:4.2.1.134]
D K10258	3	0	0	0	0	0	0	0	0	0	0	0	0	very-long-chain enoyl-CoA reductase [EC:1.3.1.93]
D K07753	2	0	0	0	0	0	0	0	0	0	0	0	0	peroxisomal trans-2-enoyl-CoA reductase [EC:1.3.1.38]
D K00507	1	0	2	1	0	0	0	1	0	1	1	0	0	stearoyl-CoA desaturase (Delta-9 desaturase) [EC:1.14.19.1]
C 01230 Biosynthesis of amino acids [PATH:ko01230]
D K01803	1	0	1	0	1	1	1	1	1	1	1	2	0	triosephosphate isomerase (TIM) [EC:5.3.1.1]
D K00134	25	0	1	3	1	2	2	0	3	3	4	2	1	glyceraldehyde 3-phosphate dehydrogenase [EC:1.2.1.12]
D K00927	3	0	1	1	0	1	1	1	1	1	1	1	0	phosphoglycerate kinase [EC:2.7.2.3]
D K01834	4	0	0	0	0	0	0	0	0	0	0	4	3	2,3-bisphosphoglycerate-dependent phosphoglycerate mutase [EC:5.4.2.11]
D K15633	0	0	2	1	0	1	1	1	0	1	1	0	0	2,3-bisphosphoglycerate-independent phosphoglycerate mutase [EC:5.4.2.12]
D K15635	0	0	0	0	0	0	0	1	0	0	0	0	0	2,3-bisphosphoglycerate-independent phosphoglycerate mutase [EC:5.4.2.12]
D K01689	5	1	1	1	1	1	1	0	1	1	1	1	0	enolase [EC:4.2.1.11]
D K00873	3	1	0	0	0	0	1	1	1	1	2	1	1	pyruvate kinase [EC:2.7.1.40]
D K01623	13	0	1	0	1	0	0	0	1	1	0	0	0	fructose-bisphosphate aldolase, class I [EC:4.1.2.13]
D K01624	0	0	1	1	0	1	1	1	1	0	1	2	2	fructose-bisphosphate aldolase, class II [EC:4.1.2.13]
D K00850	9	0	0	0	0	0	0	1	0	0	0	0	0	6-phosphofructokinase 1 [EC:2.7.1.11]
D K00615	1	0	1	1	1	1	1	1	1	1	1	2	1	transketolase [EC:2.2.1.1]
D K00616	1	1	0	1	0	1	1	1	1	1	1	1	1	transaldolase [EC:2.2.1.2]
D K01783	1	0	1	1	1	1	1	1	0	1	1	1	1	ribulose-phosphate 3-epimerase [EC:5.1.3.1]
D K01807	3	1	0	0	1	1	1	0	1	1	1	0	0	ribose 5-phosphate isomerase A [EC:5.3.1.6]
D K01808	0	0	0	0	0	0	0	0	0	1	0	2	0	ribose 5-phosphate isomerase B [EC:5.3.1.6]
D K00948	3	1	0	0	1	0	1	1	1	1	1	1	0	ribose-phosphate pyrophosphokinase [EC:2.7.6.1]
D K09011	0	0	0	0	0	1	1	0	0	0	0	0	0	D-citramalate synthase [EC:2.3.1.182]
D K01703	0	0	0	1	1	1	1	1	0	1	1	1	1	3-isopropylmalate/(R)-2-methylmalate dehydratase large subunit [EC:4.2.1.33 4.2.1.35]
D K01704	0	0	0	1	1	1	1	1	0	1	1	1	1	3-isopropylmalate/(R)-2-methylmalate dehydratase small subunit [EC:4.2.1.33 4.2.1.35]
D K00052	0	0	0	1	1	1	1	1	0	1	1	1	0	3-isopropylmalate dehydrogenase [EC:1.1.1.85]
D K01652	0	2	1	1	1	0	1	0	3	3	2	2	2	acetolactate synthase I/II/III large subunit [EC:2.2.1.6]
D K01653	0	1	1	1	1	0	1	0	1	1	1	1	1	acetolactate synthase I/III small subunit [EC:2.2.1.6]
D K11258	0	1	0	0	0	0	0	0	0	0	1	0	0	acetolactate synthase II small subunit [EC:2.2.1.6]
D K00053	0	1	1	1	0	0	1	1	1	1	1	1	1	ketol-acid reductoisomerase [EC:1.1.1.86]
D K01687	0	1	1	0	0	1	1	0	1	1	2	2	2	dihydroxy-acid dehydratase [EC:4.2.1.9]
D K00826	2	1	0	0	0	1	1	1	0	2	1	0	0	branched-chain amino acid aminotransferase [EC:2.6.1.42]
D K01649	0	0	0	0	0	2	4	0	2	2	3	1	1	2-isopropylmalate synthase [EC:2.3.3.13]
D K17989	2	0	0	0	0	0	0	0	0	0	0	0	0	L-serine/L-threonine ammonia-lyase [EC:4.3.1.17 4.3.1.19]
D K01754	3	1	0	1	1	1	1	2	1	2	1	1	1	threonine dehydratase [EC:4.3.1.19]
D K01752	0	1	0	1	0	0	0	1	1	1	1	2	2	L-serine dehydratase [EC:4.3.1.17]
D K00600	4	0	0	2	1	1	1	1	1	1	1	3	0	glycine hydroxymethyltransferase [EC:2.1.2.1]
D K01620	3	0	0	0	0	0	0	1	1	1	1	1	0	threonine aldolase [EC:4.1.2.48]
D K00058	1	1	1	1	1	2	2	2	0	1	1	1	1	D-3-phosphoglycerate dehydrogenase [EC:1.1.1.95]
D K00831	3	0	0	0	1	1	1	1	0	1	1	1	1	phosphoserine aminotransferase [EC:2.6.1.52]
D K01079	1	0	1	2	1	0	1	0	0	1	1	1	0	phosphoserine phosphatase [EC:3.1.3.3]
D K02203	0	0	0	0	0	0	1	0	0	0	0	0	0	phosphoserine / homoserine phosphotransferase [EC:3.1.3.3 2.7.1.39]
D K00640	0	1	0	0	0	1	1	1	1	1	1	1	1	serine O-acetyltransferase [EC:2.3.1.30]
D K01738	0	0	0	0	0	2	2	1	2	3	1	2	2	cysteine synthase A [EC:2.5.1.47]
D K12339	0	0	1	1	1	1	1	0	0	0	0	0	0	cysteine synthase B [EC:2.5.1.47]
D K01697	4	0	0	0	0	1	1	0	0	0	0	1	1	cystathionine beta-synthase [EC:4.2.1.22]
D K01758	2	0	0	0	0	0	0	0	0	1	0	0	0	cystathionine gamma-lyase [EC:4.4.1.1]
D K00928	0	1	0	1	0	1	1	1	1	1	2	1	1	aspartate kinase [EC:2.7.2.4]
D K12524	0	0	0	0	0	0	0	0	0	0	2	0	0	bifunctional aspartokinase / homoserine dehydrogenase 1 [EC:2.7.2.4 1.1.1.3]
D K00133	0	0	1	1	1	1	1	1	1	1	1	1	0	aspartate-semialdehyde dehydrogenase [EC:1.2.1.11]
D K00003	0	0	1	1	1	1	2	1	1	1	0	2	1	homoserine dehydrogenase [EC:1.1.1.3]
D K00872	0	0	0	0	0	0	0	0	0	0	1	1	0	homoserine kinase [EC:2.7.1.39]
D K02204	0	0	2	0	0	0	0	1	0	0	0	0	0	homoserine kinase type II [EC:2.7.1.39]
D K01733	0	0	1	0	1	1	2	1	1	1	1	1	1	threonine synthase [EC:4.2.3.1]
D K00814	1	0	0	0	0	0	0	0	0	0	0	0	0	alanine transaminase [EC:2.6.1.2]
D K14260	0	0	1	1	0	0	0	0	0	0	1	0	0	alanine-synthesizing transaminase [EC:2.6.1.66 2.6.1.2]
D K14455	4	0	0	0	0	0	0	0	0	0	0	0	0	aspartate aminotransferase, mitochondrial [EC:2.6.1.1]
D K00812	0	0	0	1	0	0	0	2	2	2	0	5	5	aspartate aminotransferase [EC:2.6.1.1]
D K00813	0	1	0	0	1	1	1	1	1	1	1	0	0	aspartate aminotransferase [EC:2.6.1.1]
D K01914	0	0	0	0	0	0	0	0	0	0	1	0	0	aspartate--ammonia ligase [EC:6.3.1.1]
D K01915	9	0	1	2	2	1	3	2	5	4	2	2	1	glutamine synthetase [EC:6.3.1.2]
D K00264	2	0	0	0	0	0	0	0	0	0	0	0	0	glutamate synthase (NADPH/NADH) [EC:1.4.1.13 1.4.1.14]
D K00265	0	0	1	1	1	0	1	0	0	1	1	1	1	glutamate synthase (NADPH/NADH) large chain [EC:1.4.1.13 1.4.1.14]
D K00266	0	0	1	1	1	0	1	1	0	1	1	1	1	glutamate synthase (NADPH/NADH) small chain [EC:1.4.1.13 1.4.1.14]
D K00651	0	0	0	0	0	0	0	0	1	1	1	0	0	homoserine O-succinyltransferase [EC:2.3.1.46]
D K01739	0	0	0	0	0	0	0	0	1	1	2	2	1	cystathionine gamma-synthase [EC:2.5.1.48]
D K01760	0	1	0	0	0	0	0	0	0	1	1	0	0	cystathionine beta-lyase [EC:4.4.1.8]
D K14155	0	0	1	0	1	0	0	0	1	1	0	1	1	cystathione beta-lyase [EC:4.4.1.8]
D K00548	2	0	0	1	0	1	1	0	2	2	2	0	0	5-methyltetrahydrofolate--homocysteine methyltransferase [EC:2.1.1.13]
D K00549	0	1	2	1	0	0	0	0	0	0	1	1	1	5-methyltetrahydropteroyltriglutamate--homocysteine methyltransferase [EC:2.1.1.14]
D K00789	33	0	1	0	0	0	1	0	0	1	1	1	0	S-adenosylmethionine synthetase [EC:2.5.1.6]
D K01243	0	0	0	0	0	0	0	1	0	0	1	1	1	adenosylhomocysteine nucleosidase [EC:3.2.2.9]
D K07173	0	1	0	0	0	0	0	0	0	0	0	1	1	S-ribosylhomocysteine lyase [EC:4.4.1.21]
D K01958	2	0	0	0	0	0	0	0	1	1	0	1	1	pyruvate carboxylase [EC:6.4.1.1]
D K01647	2	0	1	1	1	0	1	0	1	1	1	1	2	citrate synthase [EC:2.3.3.1]
D K01681	4	1	1	0	1	0	1	1	1	1	2	2	1	aconitate hydratase [EC:4.2.1.3]
D K01682	0	1	1	1	0	1	1	0	0	0	1	0	0	aconitate hydratase 2 / 2-methylisocitrate dehydratase [EC:4.2.1.3 4.2.1.99]
D K00031	3	1	1	2	2	0	1	1	1	1	3	1	0	isocitrate dehydrogenase [EC:1.1.1.42]
D K00030	77	0	0	0	0	0	0	0	0	0	0	0	0	isocitrate dehydrogenase (NAD+) [EC:1.1.1.41]
D K00825	1	0	0	0	0	0	0	0	0	0	0	0	0	kynurenine/2-aminoadipate aminotransferase [EC:2.6.1.7 2.6.1.39]
D K05825	0	0	0	0	0	0	0	0	0	0	0	1	1	2-aminoadipate transaminase [EC:2.6.1.-]
D K14085	2	0	0	0	0	0	0	0	0	0	0	0	0	aldehyde dehydrogenase family 7 member A1 [EC:1.2.1.31 1.2.1.8 1.2.1.3]
D K00290	0	0	0	0	1	0	1	0	0	1	0	0	0	saccharopine dehydrogenase (NAD+, L-lysine forming) [EC:1.5.1.7]
D K00619	0	0	0	0	0	0	0	1	0	0	0	1	1	amino-acid N-acetyltransferase [EC:2.3.1.1]
D K00620	0	0	0	0	0	0	1	1	0	1	0	1	1	glutamate N-acetyltransferase / amino-acid N-acetyltransferase [EC:2.3.1.35 2.3.1.1]
D K14682	0	1	1	0	1	1	1	0	0	0	0	0	0	amino-acid N-acetyltransferase [EC:2.3.1.1]
D K00930	0	0	0	1	0	1	1	1	0	1	1	2	2	acetylglutamate kinase [EC:2.7.2.8]
D K00145	0	0	1	2	1	0	1	1	1	1	1	1	0	N-acetyl-gamma-glutamyl-phosphate reductase [EC:1.2.1.38]
D K00821	0	0	0	0	0	1	1	1	1	1	2	1	1	acetylornithine/N-succinyldiaminopimelate aminotransferase [EC:2.6.1.11 2.6.1.17]
D K01438	0	0	1	1	0	1	1	1	1	3	1	0	0	acetylornithine deacetylase [EC:3.5.1.16]
D K14677	2	0	0	0	0	0	0	0	0	0	0	0	0	aminoacylase [EC:3.5.1.14]
D K00611	0	0	1	0	1	1	1	0	1	2	1	1	1	ornithine carbamoyltransferase [EC:2.1.3.3]
D K01940	2	0	1	0	1	0	1	0	0	1	1	1	1	argininosuccinate synthase [EC:6.3.4.5]
D K01755	3	0	1	1	1	0	1	1	2	2	1	1	1	argininosuccinate lyase [EC:4.3.2.1]
D K01476	1	0	0	1	0	0	0	0	1	1	1	0	0	arginase [EC:3.5.3.1]
D K00931	0	2	1	2	1	0	1	0	1	2	2	1	1	glutamate 5-kinase [EC:2.7.2.11]
D K00147	0	1	0	1	1	1	1	0	1	1	1	1	1	glutamate-5-semialdehyde dehydrogenase [EC:1.2.1.41]
D K12657	7	0	0	0	0	0	0	0	0	0	0	0	0	delta-1-pyrroline-5-carboxylate synthetase [EC:2.7.2.11 1.2.1.41]
D K00286	4	1	1	1	1	1	1	1	1	2	1	1	0	pyrroline-5-carboxylate reductase [EC:1.5.1.2]
D K01750	0	0	0	1	0	1	0	0	3	5	1	1	0	ornithine cyclodeaminase [EC:4.3.1.12]
D K01714	0	1	1	2	2	1	0	1	1	1	2	2	2	4-hydroxy-tetrahydrodipicolinate synthase [EC:4.3.3.7]
D K00215	0	0	1	0	1	1	1	1	0	1	1	1	1	4-hydroxy-tetrahydrodipicolinate reductase [EC:1.17.1.8]
D K00674	0	0	0	1	0	0	0	0	0	1	2	1	1	2,3,4,5-tetrahydropyridine-2-carboxylate N-succinyltransferase [EC:2.3.1.117]
D K01439	0	0	2	1	1	0	0	0	0	1	1	1	1	succinyl-diaminopimelate desuccinylase [EC:3.5.1.18]
D K01778	0	0	1	1	1	1	1	0	0	1	1	1	1	diaminopimelate epimerase [EC:5.1.1.7]
D K01586	0	0	1	1	1	0	2	2	1	1	2	2	1	diaminopimelate decarboxylase [EC:4.1.1.20]
D K10206	0	0	0	0	0	0	0	1	0	0	0	0	0	LL-diaminopimelate aminotransferase [EC:2.6.1.83]
D K03340	0	0	0	0	0	0	0	0	0	0	0	1	1	diaminopimelate dehydrogenase [EC:1.4.1.16]
D K00765	0	0	1	1	1	0	1	1	0	1	1	1	0	ATP phosphoribosyltransferase [EC:2.4.2.17]
D K02502	0	0	0	1	0	1	1	0	0	1	0	0	0	ATP phosphoribosyltransferase regulatory subunit
D K01523	0	0	0	0	0	0	1	0	1	1	0	1	0	phosphoribosyl-ATP pyrophosphohydrolase [EC:3.6.1.31]
D K01496	0	0	1	1	1	0	1	0	1	1	0	1	0	phosphoribosyl-AMP cyclohydrolase [EC:3.5.4.19]
D K11755	0	0	0	0	0	0	0	0	0	0	1	0	0	phosphoribosyl-ATP pyrophosphohydrolase / phosphoribosyl-AMP cyclohydrolase [EC:3.6.1.31 3.5.4.19]
D K14152	0	0	0	0	0	0	0	1	0	0	0	0	0	phosphoribosyl-ATP pyrophosphohydrolase / phosphoribosyl-AMP cyclohydrolase / histidinol dehydrogenase [EC:3.6.1.31 3.5.4.19 1.1.1.23]
D K01814	0	0	2	1	0	2	2	1	1	1	2	1	1	phosphoribosylformimino-5-aminoimidazole carboxamide ribotide isomerase [EC:5.3.1.16]
D K02500	0	0	0	0	0	0	0	1	1	1	0	0	0	cyclase [EC:4.1.3.-]
D K02501	0	0	0	1	1	1	1	1	1	1	1	1	1	glutamine amidotransferase [EC:2.4.2.-]
D K01663	0	0	1	0	0	1	1	0	0	0	1	0	0	glutamine amidotransferase / cyclase [EC:2.4.2.- 4.1.3.-]
D K01089	0	0	0	1	1	1	1	0	0	0	1	1	1	imidazoleglycerol-phosphate dehydratase / histidinol-phosphatase [EC:4.2.1.19 3.1.3.15]
D K00817	0	2	3	4	1	0	1	0	4	3	1	2	1	histidinol-phosphate aminotransferase [EC:2.6.1.9]
D K00013	0	0	1	1	1	0	1	0	1	1	1	1	0	histidinol dehydrogenase [EC:1.1.1.23]
D K01626	0	1	0	0	1	1	2	1	1	1	1	2	1	3-deoxy-7-phosphoheptulonate synthase [EC:2.5.1.54]
D K01735	0	0	1	1	1	0	1	1	1	1	1	0	1	3-dehydroquinate synthase [EC:4.2.3.4]
D K03786	0	0	0	0	1	1	1	0	1	1	1	1	1	3-dehydroquinate dehydratase II [EC:4.2.1.10]
D K00014	0	0	1	1	1	1	0	0	0	1	1	2	2	shikimate dehydrogenase [EC:1.1.1.25]
D K00891	0	0	1	2	1	0	1	1	1	1	1	1	1	shikimate kinase [EC:2.7.1.71]
D K00800	0	0	0	0	0	0	1	0	0	1	1	1	1	3-phosphoshikimate 1-carboxyvinyltransferase [EC:2.5.1.19]
D K01736	0	0	1	1	0	0	1	1	0	1	1	1	1	chorismate synthase [EC:4.2.3.5]
D K01657	0	0	2	0	1	2	1	1	1	1	1	3	2	anthranilate synthase component I [EC:4.1.3.27]
D K01658	0	0	1	0	1	1	1	0	1	1	2	1	1	anthranilate synthase component II [EC:4.1.3.27]
D K00766	0	0	0	0	1	1	1	1	1	1	1	1	1	anthranilate phosphoribosyltransferase [EC:2.4.2.18]
D K01817	0	0	1	2	0	0	0	1	0	1	0	1	0	phosphoribosylanthranilate isomerase [EC:5.3.1.24]
D K01609	0	0	0	0	1	1	1	2	1	1	0	1	0	indole-3-glycerol phosphate synthase [EC:4.1.1.48]
D K13498	0	0	0	0	0	0	0	0	0	0	1	0	0	indole-3-glycerol phosphate synthase / phosphoribosylanthranilate isomerase [EC:4.1.1.48 5.3.1.24]
D K01695	0	0	1	3	0	0	1	1	0	1	1	1	0	tryptophan synthase alpha chain [EC:4.2.1.20]
D K01696	0	0	1	2	0	0	1	1	0	1	1	1	0	tryptophan synthase beta chain [EC:4.2.1.20]
D K06001	0	0	1	1	0	0	0	0	0	0	0	0	0	tryptophan synthase beta chain [EC:4.2.1.20]
D K04092	0	0	0	0	0	0	0	0	0	1	0	1	1	chorismate mutase [EC:5.4.99.5]
D K14170	0	0	0	0	0	0	0	1	0	0	1	0	0	chorismate mutase / prephenate dehydratase [EC:5.4.99.5 4.2.1.51]
D K00210	0	0	0	1	0	1	1	1	1	1	0	0	0	prephenate dehydrogenase [EC:1.3.1.12]
D K04517	0	1	0	0	0	0	0	0	0	0	1	1	1	prephenate dehydrogenase [EC:1.3.1.12]
D K00815	2	0	0	0	0	0	0	0	0	0	0	0	0	tyrosine aminotransferase [EC:2.6.1.5]
D K00832	0	0	0	1	0	0	0	0	0	0	0	0	0	aromatic-amino-acid transaminase [EC:2.6.1.57]
D K04518	0	1	0	0	0	1	1	0	1	1	0	1	1	prephenate dehydratase [EC:4.2.1.51]
D K01713	0	1	0	0	0	0	0	0	0	0	0	0	0	cyclohexadienyl dehydratase [EC:4.2.1.51 4.2.1.91]
D K00500	2	0	0	1	0	0	0	1	0	0	1	0	0	phenylalanine-4-hydroxylase [EC:1.14.16.1]
C 01220 Degradation of aromatic compounds [PATH:ko01220]
D K03381	0	0	0	0	0	0	0	0	0	1	0	0	0	catechol 1,2-dioxygenase [EC:1.13.11.1]
D K01055	0	0	0	0	0	0	0	0	0	1	0	0	0	3-oxoadipate enol-lactonase [EC:3.1.1.24]
D K00449	0	0	0	0	0	0	0	1	0	0	0	0	0	protocatechuate 3,4-dioxygenase, beta subunit [EC:1.13.11.3]
D K01607	0	0	2	1	0	0	0	0	1	1	0	0	0	4-carboxymuconolactone decarboxylase [EC:4.1.1.44]
D K07104	0	0	0	0	0	0	0	0	0	0	0	1	0	catechol 2,3-dioxygenase [EC:1.13.11.2]
D K10217	0	0	0	0	0	0	0	1	0	1	0	0	0	aminomuconate-semialdehyde/2-hydroxymuconate-6-semialdehyde dehydrogenase [EC:1.2.1.32 1.2.1.85]
D K01821	0	0	0	0	0	0	0	0	0	1	0	0	0	4-oxalocrotonate tautomerase [EC:5.3.2.6]
D K01617	0	0	0	0	0	0	0	0	0	1	0	0	0	2-oxo-3-hexenedioate decarboxylase [EC:4.1.1.77]
D K02554	0	1	0	0	0	0	0	0	0	1	0	0	0	2-keto-4-pentenoate hydratase [EC:4.2.1.80]
D K18364	0	0	0	0	0	0	1	0	0	0	1	0	0	2-oxopent-4-enoate/cis-2-oxohex-4-enoate hydratase [EC:4.2.1.80 4.2.1.132]
D K01666	0	0	0	0	0	0	0	0	0	1	0	0	0	4-hydroxy 2-oxovalerate aldolase [EC:4.1.3.39]
D K04073	0	0	0	0	0	0	0	0	0	1	0	0	0	acetaldehyde dehydrogenase [EC:1.2.1.10]
D K18366	0	0	0	0	0	1	1	0	0	0	1	0	0	acetaldehyde/propanal dehydrogenase [EC:1.2.1.10 1.2.1.87]
D K00529	0	0	0	0	0	0	0	0	1	1	0	2	1	3-phenylpropionate/trans-cinnamate dioxygenase ferredoxin reductase component [EC:1.18.1.3]
D K03268	0	0	0	0	0	1	1	0	0	0	0	0	0	benzene/toluene/chlorobenzene dioxygenase subunit alpha [EC:1.14.12.3 1.14.12.11 1.14.12.-]
D K16049	0	0	0	0	0	1	1	0	0	0	0	0	0	3,4-dihydroxy-9,10-secoandrosta-1,3,5(10)-triene-9,17-dione 4,5-dioxygenase [EC:1.13.11.25]
D K16050	0	0	0	0	0	0	1	0	0	0	0	0	0	4,5:9,10-diseco-3-hydroxy-5,9,17-trioxoandrosta-1(10),2-diene-4-oate hydrolase [EC:3.7.1.17]
D K07535	0	0	0	0	0	0	0	0	0	0	0	1	0	2-hydroxycyclohexanecarboxyl-CoA dehydrogenase [EC:1.1.1.-]
D K03379	0	0	1	1	0	0	2	0	0	0	0	0	0	cyclohexanone monooxygenase [EC:1.14.13.22]
D K01053	5	0	0	0	0	1	2	1	0	0	0	0	0	gluconolactonase [EC:3.1.1.17]
D K00002	6	0	0	0	0	0	0	0	0	0	0	0	0	alcohol dehydrogenase (NADP+) [EC:1.1.1.2]
D K14519	0	0	0	0	0	0	0	0	0	0	0	0	1	NADP-dependent aldehyde dehydrogenase [EC:1.2.1.4]
D K14731	0	0	0	0	0	0	1	0	0	1	0	0	0	epsilon-lactone hydrolase [EC:3.1.1.83]
D K00484	0	0	2	1	0	0	0	0	0	0	0	0	0	flavin reductase (NADH) [EC:1.5.1.36]
D K00151	0	0	0	0	0	0	0	0	0	0	0	1	1	5-carboxymethyl-2-hydroxymuconic-semialdehyde dehydrogenase [EC:1.2.1.60]
D K01826	0	0	0	1	1	0	0	0	0	0	1	0	0	5-carboxymethyl-2-hydroxymuconate isomerase [EC:5.3.3.10]
D K14580	0	0	0	0	0	1	1	0	0	0	0	0	0	naphthalene 1,2-dioxygenase subunit beta [EC:1.14.12.12 1.14.12.23 1.14.12.24]
D K14584	0	0	0	0	0	1	1	0	0	0	0	0	0	2-hydroxychromene-2-carboxylate isomerase [EC:5.99.1.4]
D K00480	0	0	0	0	0	0	0	1	1	1	0	0	0	salicylate hydroxylase [EC:1.14.13.1]
D K13953	0	0	0	0	0	0	0	0	0	0	0	0	1	alcohol dehydrogenase, propanol-preferring [EC:1.1.1.1]
D K13954	0	0	0	1	1	0	0	0	0	0	0	0	0	alcohol dehydrogenase [EC:1.1.1.1]
D K00001	0	0	1	1	2	3	2	1	3	4	1	1	0	alcohol dehydrogenase [EC:1.1.1.1]
D K00121	3	0	1	0	1	1	1	0	2	2	2	0	0	S-(hydroxymethyl)glutathione dehydrogenase / alcohol dehydrogenase [EC:1.1.1.284 1.1.1.1]
D K04072	0	1	0	0	0	0	1	0	0	0	0	0	0	acetaldehyde dehydrogenase / alcohol dehydrogenase [EC:1.2.1.10 1.1.1.1]
B Carbohydrate metabolism
C 00010 Glycolysis / Gluconeogenesis [PATH:ko00010]
D K00844	7	0	0	0	0	0	0	0	0	0	0	0	0	hexokinase [EC:2.7.1.1]
D K00845	0	1	0	0	0	0	1	2	1	2	1	6	3	glucokinase [EC:2.7.1.2]
D K01810	4	1	1	1	0	1	1	0	1	1	1	1	1	glucose-6-phosphate isomerase [EC:5.3.1.9]
D K00850	9	0	0	0	0	0	0	1	0	0	0	0	0	6-phosphofructokinase 1 [EC:2.7.1.11]
D K03841	2	0	1	1	1	0	0	0	0	0	1	0	0	fructose-1,6-bisphosphatase I [EC:3.1.3.11]
D K02446	0	0	0	0	0	0	0	0	1	1	0	1	1	fructose-1,6-bisphosphatase II [EC:3.1.3.11]
D K01623	13	0	1	0	1	0	0	0	1	1	0	0	0	fructose-bisphosphate aldolase, class I [EC:4.1.2.13]
D K01624	0	0	1	1	0	1	1	1	1	0	1	2	2	fructose-bisphosphate aldolase, class II [EC:4.1.2.13]
D K01803	1	0	1	0	1	1	1	1	1	1	1	2	0	triosephosphate isomerase (TIM) [EC:5.3.1.1]
D K00134	25	0	1	3	1	2	2	0	3	3	4	2	1	glyceraldehyde 3-phosphate dehydrogenase [EC:1.2.1.12]
D K00927	3	0	1	1	0	1	1	1	1	1	1	1	0	phosphoglycerate kinase [EC:2.7.2.3]
D K01834	4	0	0	0	0	0	0	0	0	0	0	4	3	2,3-bisphosphoglycerate-dependent phosphoglycerate mutase [EC:5.4.2.11]
D K15633	0	0	2	1	0	1	1	1	0	1	1	0	0	2,3-bisphosphoglycerate-independent phosphoglycerate mutase [EC:5.4.2.12]
D K15635	0	0	0	0	0	0	0	1	0	0	0	0	0	2,3-bisphosphoglycerate-independent phosphoglycerate mutase [EC:5.4.2.12]
D K01689	5	1	1	1	1	1	1	0	1	1	1	1	0	enolase [EC:4.2.1.11]
D K00873	3	1	0	0	0	0	1	1	1	1	2	1	1	pyruvate kinase [EC:2.7.1.40]
D K00163	0	1	0	1	0	1	1	1	0	1	1	1	1	pyruvate dehydrogenase E1 component [EC:1.2.4.1]
D K00161	1	0	0	0	0	0	0	0	1	1	0	3	3	pyruvate dehydrogenase E1 component alpha subunit [EC:1.2.4.1]
D K00162	1	0	0	0	0	0	0	0	2	2	0	3	2	pyruvate dehydrogenase E1 component beta subunit [EC:1.2.4.1]
D K00627	5	1	0	1	0	2	2	0	0	0	1	4	4	pyruvate dehydrogenase E2 component (dihydrolipoamide acetyltransferase) [EC:2.3.1.12]
D K00382	4	1	0	2	0	1	1	3	1	2	2	3	2	dihydrolipoamide dehydrogenase [EC:1.8.1.4]
D K13997	2	0	0	0	0	0	0	0	0	0	0	0	0	dihydrolipoamide dehydrogenase-binding protein of pyruvate dehydrogenase complex
D K00174	0	0	0	0	0	0	1	1	0	0	0	0	0	2-oxoglutarate/2-oxoacid ferredoxin oxidoreductase subunit alpha [EC:1.2.7.3 1.2.7.11]
D K00175	0	0	0	0	0	0	1	1	0	0	0	0	0	2-oxoglutarate/2-oxoacid ferredoxin oxidoreductase subunit beta [EC:1.2.7.3 1.2.7.11]
D K00016	7	0	0	0	0	0	0	0	0	0	0	0	0	L-lactate dehydrogenase [EC:1.1.1.27]
D K00121	3	0	1	0	1	1	1	0	2	2	2	0	0	S-(hydroxymethyl)glutathione dehydrogenase / alcohol dehydrogenase [EC:1.1.1.284 1.1.1.1]
D K04072	0	1	0	0	0	0	1	0	0	0	0	0	0	acetaldehyde dehydrogenase / alcohol dehydrogenase [EC:1.2.1.10 1.1.1.1]
D K13953	0	0	0	0	0	0	0	0	0	0	0	0	1	alcohol dehydrogenase, propanol-preferring [EC:1.1.1.1]
D K13954	0	0	0	1	1	0	0	0	0	0	0	0	0	alcohol dehydrogenase [EC:1.1.1.1]
D K00001	0	0	1	1	2	3	2	1	3	4	1	1	0	alcohol dehydrogenase [EC:1.1.1.1]
D K00002	6	0	0	0	0	0	0	0	0	0	0	0	0	alcohol dehydrogenase (NADP+) [EC:1.1.1.2]
D K00114	0	0	0	0	0	0	2	0	0	0	0	0	0	alcohol dehydrogenase (cytochrome c) [EC:1.1.2.8]
D K00128	16	0	1	0	1	0	1	0	0	2	0	3	3	aldehyde dehydrogenase (NAD+) [EC:1.2.1.3]
D K14085	2	0	0	0	0	0	0	0	0	0	0	0	0	aldehyde dehydrogenase family 7 member A1 [EC:1.2.1.31 1.2.1.8 1.2.1.3]
D K00149	6	0	0	0	0	0	0	0	0	0	0	0	0	aldehyde dehydrogenase family 9 member A1 [EC:1.2.1.47 1.2.1.3]
D K00138	0	0	1	1	0	0	0	0	0	0	1	1	1	aldehyde dehydrogenase [EC:1.2.1.-]
D K01895	5	0	1	0	1	1	1	3	2	4	1	3	3	acetyl-CoA synthetase [EC:6.2.1.1]
D K01785	0	0	0	0	0	0	0	1	1	1	1	2	1	aldose 1-epimerase [EC:5.1.3.3]
D K01835	2	1	0	0	0	0	0	0	0	1	1	2	2	phosphoglucomutase [EC:5.4.2.2]
D K15779	1	0	0	0	0	0	0	0	0	0	0	0	0	phosphoglucomutase / phosphopentomutase [EC:5.4.2.2 5.4.2.7]
D K01084	2	0	0	0	0	0	0	0	0	0	0	0	0	glucose-6-phosphatase [EC:3.1.3.9]
D K01792	2	0	2	3	2	0	0	0	0	0	1	0	0	glucose-6-phosphate 1-epimerase [EC:5.1.3.15]
D K03103	3	0	0	0	0	0	0	0	0	0	0	0	0	multiple inositol-polyphosphate phosphatase / 2,3-bisphosphoglycerate 3-phosphatase [EC:3.1.3.62 3.1.3.80]
D K01596	0	0	0	0	0	0	0	0	0	0	0	1	1	phosphoenolpyruvate carboxykinase (GTP) [EC:4.1.1.32]
D K01610	0	0	0	0	0	0	1	1	0	1	1	0	0	phosphoenolpyruvate carboxykinase (ATP) [EC:4.1.1.49]
D K02777	0	0	0	0	0	0	0	0	0	0	0	1	1	PTS system, sugar-specific IIA component [EC:2.7.1.-]
C 00020 Citrate cycle (TCA cycle) [PATH:ko00020]
D K01647	2	0	1	1	1	0	1	0	1	1	1	1	2	citrate synthase [EC:2.3.3.1]
D K01648	1	0	0	0	0	0	0	0	0	0	0	0	0	ATP citrate (pro-S)-lyase [EC:2.3.3.8]
D K01681	4	1	1	0	1	0	1	1	1	1	2	2	1	aconitate hydratase [EC:4.2.1.3]
D K01682	0	1	1	1	0	1	1	0	0	0	1	0	0	aconitate hydratase 2 / 2-methylisocitrate dehydratase [EC:4.2.1.3 4.2.1.99]
D K00031	3	1	1	2	2	0	1	1	1	1	3	1	0	isocitrate dehydrogenase [EC:1.1.1.42]
D K00030	77	0	0	0	0	0	0	0	0	0	0	0	0	isocitrate dehydrogenase (NAD+) [EC:1.1.1.41]
D K00164	6	0	0	1	0	1	2	1	0	1	1	1	1	2-oxoglutarate dehydrogenase E1 component [EC:1.2.4.2]
D K00658	0	0	0	1	0	1	1	1	0	1	1	1	1	2-oxoglutarate dehydrogenase E2 component (dihydrolipoamide succinyltransferase) [EC:2.3.1.61]
D K00382	4	1	0	2	0	1	1	3	1	2	2	3	2	dihydrolipoamide dehydrogenase [EC:1.8.1.4]
D K00174	0	0	0	0	0	0	1	1	0	0	0	0	0	2-oxoglutarate/2-oxoacid ferredoxin oxidoreductase subunit alpha [EC:1.2.7.3 1.2.7.11]
D K00175	0	0	0	0	0	0	1	1	0	0	0	0	0	2-oxoglutarate/2-oxoacid ferredoxin oxidoreductase subunit beta [EC:1.2.7.3 1.2.7.11]
D K01902	0	0	1	0	0	1	1	1	0	1	1	1	1	succinyl-CoA synthetase alpha subunit [EC:6.2.1.5]
D K01903	0	0	0	0	0	1	1	1	0	1	1	1	1	succinyl-CoA synthetase beta subunit [EC:6.2.1.5]
D K01899	1	0	0	0	0	0	0	0	0	0	0	0	0	succinyl-CoA synthetase alpha subunit [EC:6.2.1.4 6.2.1.5]
D K01900	5	0	0	0	0	0	0	0	0	0	0	0	0	succinyl-CoA synthetase beta subunit [EC:6.2.1.4 6.2.1.5]
D K18118	0	0	0	0	0	0	0	0	0	0	1	0	1	succinyl-CoA:acetate CoA-transferase [EC:2.8.3.18]
D K00234	2	0	0	0	0	0	0	0	0	0	0	0	0	succinate dehydrogenase (ubiquinone) flavoprotein subunit [EC:1.3.5.1]
D K00235	1	0	0	0	0	0	0	0	0	0	0	0	0	succinate dehydrogenase (ubiquinone) iron-sulfur subunit [EC:1.3.5.1]
D K00237	1	0	0	0	0	0	0	0	0	0	0	0	0	succinate dehydrogenase (ubiquinone) membrane anchor subunit
D K00239	0	0	0	1	0	0	1	1	0	1	1	2	1	succinate dehydrogenase / fumarate reductase, flavoprotein subunit [EC:1.3.5.1 1.3.5.4]
D K00240	0	0	0	1	0	0	1	1	0	1	1	1	1	succinate dehydrogenase / fumarate reductase, iron-sulfur subunit [EC:1.3.5.1 1.3.5.4]
D K00241	0	0	1	1	1	0	1	1	0	1	1	1	1	succinate dehydrogenase / fumarate reductase, cytochrome b subunit
D K00242	0	0	1	1	1	0	1	0	0	1	1	1	1	succinate dehydrogenase / fumarate reductase, membrane anchor subunit
D K01676	0	0	0	0	0	1	1	0	0	0	1	0	0	fumarate hydratase, class I [EC:4.2.1.2]
D K01679	3	0	0	1	0	0	1	0	1	1	1	1	1	fumarate hydratase, class II [EC:4.2.1.2]
D K00025	22	0	0	0	0	0	0	0	0	0	0	0	0	malate dehydrogenase [EC:1.1.1.37]
D K00026	3	0	0	0	0	0	0	0	0	0	0	0	0	malate dehydrogenase [EC:1.1.1.37]
D K00024	0	1	1	1	0	1	1	0	0	1	1	1	1	malate dehydrogenase [EC:1.1.1.37]
D K00116	0	0	0	0	0	0	1	0	0	0	0	1	0	malate dehydrogenase (quinone) [EC:1.1.5.4]
D K01958	2	0	0	0	0	0	0	0	1	1	0	1	1	pyruvate carboxylase [EC:6.4.1.1]
D K01610	0	0	0	0	0	0	1	1	0	1	1	0	0	phosphoenolpyruvate carboxykinase (ATP) [EC:4.1.1.49]
D K01596	0	0	0	0	0	0	0	0	0	0	0	1	1	phosphoenolpyruvate carboxykinase (GTP) [EC:4.1.1.32]
D K00163	0	1	0	1	0	1	1	1	0	1	1	1	1	pyruvate dehydrogenase E1 component [EC:1.2.4.1]
D K00161	1	0	0	0	0	0	0	0	1	1	0	3	3	pyruvate dehydrogenase E1 component alpha subunit [EC:1.2.4.1]
D K00162	1	0	0	0	0	0	0	0	2	2	0	3	2	pyruvate dehydrogenase E1 component beta subunit [EC:1.2.4.1]
D K00627	5	1	0	1	0	2	2	0	0	0	1	4	4	pyruvate dehydrogenase E2 component (dihydrolipoamide acetyltransferase) [EC:2.3.1.12]
D K13997	2	0	0	0	0	0	0	0	0	0	0	0	0	dihydrolipoamide dehydrogenase-binding protein of pyruvate dehydrogenase complex
C 00030 Pentose phosphate pathway [PATH:ko00030]
D K01810	4	1	1	1	0	1	1	0	1	1	1	1	1	glucose-6-phosphate isomerase [EC:5.3.1.9]
D K00036	2	0	0	0	0	0	1	1	1	1	1	2	0	glucose-6-phosphate 1-dehydrogenase [EC:1.1.1.49 1.1.1.363]
D K01057	0	0	0	0	0	0	1	0	1	1	1	1	0	6-phosphogluconolactonase [EC:3.1.1.31]
D K07404	0	0	0	0	0	0	0	1	0	0	0	1	0	6-phosphogluconolactonase [EC:3.1.1.31]
D K00033	3	0	0	0	0	0	1	1	0	0	1	0	1	6-phosphogluconate dehydrogenase [EC:1.1.1.44 1.1.1.343]
D K01783	1	0	1	1	1	1	1	1	0	1	1	1	1	ribulose-phosphate 3-epimerase [EC:5.1.3.1]
D K00615	1	0	1	1	1	1	1	1	1	1	1	2	1	transketolase [EC:2.2.1.1]
D K00616	1	1	0	1	0	1	1	1	1	1	1	1	1	transaldolase [EC:2.2.1.2]
D K01807	3	1	0	0	1	1	1	0	1	1	1	0	0	ribose 5-phosphate isomerase A [EC:5.3.1.6]
D K01808	0	0	0	0	0	0	0	0	0	1	0	2	0	ribose 5-phosphate isomerase B [EC:5.3.1.6]
D K01619	3	0	0	0	0	0	0	0	0	1	1	1	1	deoxyribose-phosphate aldolase [EC:4.1.2.4]
D K00852	1	1	0	0	0	0	1	0	0	1	0	1	1	ribokinase [EC:2.7.1.15]
D K01839	0	0	0	0	0	0	0	0	1	1	1	0	0	phosphopentomutase [EC:5.4.2.7]
D K01835	2	1	0	0	0	0	0	0	0	1	1	2	2	phosphoglucomutase [EC:5.4.2.2]
D K15779	1	0	0	0	0	0	0	0	0	0	0	0	0	phosphoglucomutase / phosphopentomutase [EC:5.4.2.2 5.4.2.7]
D K05774	0	0	0	0	0	0	0	0	0	1	0	0	0	ribose 1,5-bisphosphokinase [EC:2.7.4.23]
D K00948	3	1	0	0	1	0	1	1	1	1	1	1	0	ribose-phosphate pyrophosphokinase [EC:2.7.6.1]
D K01690	0	0	0	0	0	0	0	0	1	1	1	0	0	phosphogluconate dehydratase [EC:4.2.1.12]
D K01625	0	0	0	0	0	0	0	0	1	1	1	0	1	2-dehydro-3-deoxyphosphogluconate aldolase / (4S)-4-hydroxy-2-oxoglutarate aldolase [EC:4.1.2.14 4.1.3.42]
D K19813	0	0	0	0	0	0	0	1	0	0	0	0	0	glucose dehydrogenase [EC:1.1.5.9]
D K00117	0	0	0	1	0	1	2	1	1	1	0	0	0	quinoprotein glucose dehydrogenase [EC:1.1.5.2]
D K01053	5	0	0	0	0	1	2	1	0	0	0	0	0	gluconolactonase [EC:3.1.1.17]
D K00851	0	0	0	0	0	0	0	0	0	0	1	2	2	gluconokinase [EC:2.7.1.12]
D K00874	0	0	0	0	0	0	0	1	0	0	0	0	1	2-dehydro-3-deoxygluconokinase [EC:2.7.1.45]
D K11529	1	0	0	0	0	0	0	1	1	1	0	0	0	glycerate 2-kinase [EC:2.7.1.165]
D K01623	13	0	1	0	1	0	0	0	1	1	0	0	0	fructose-bisphosphate aldolase, class I [EC:4.1.2.13]
D K01624	0	0	1	1	0	1	1	1	1	0	1	2	2	fructose-bisphosphate aldolase, class II [EC:4.1.2.13]
D K03841	2	0	1	1	1	0	0	0	0	0	1	0	0	fructose-1,6-bisphosphatase I [EC:3.1.3.11]
D K02446	0	0	0	0	0	0	0	0	1	1	0	1	1	fructose-1,6-bisphosphatase II [EC:3.1.3.11]
D K00850	9	0	0	0	0	0	0	1	0	0	0	0	0	6-phosphofructokinase 1 [EC:2.7.1.11]
C 00040 Pentose and glucuronate interconversions [PATH:ko00040]
D K01051	0	0	0	0	0	0	0	1	0	0	0	0	0	pectinesterase [EC:3.1.1.11]
D K01812	0	0	0	0	0	0	0	1	0	0	0	1	1	glucuronate isomerase [EC:5.3.1.12]
D K01685	0	0	0	0	0	0	0	0	0	1	0	0	0	altronate hydrolase [EC:4.2.1.7]
D K08323	0	0	0	0	0	0	0	0	0	0	0	1	1	mannonate dehydratase [EC:4.2.1.8]
D K00040	0	0	0	0	0	0	0	0	0	1	1	1	0	fructuronate reductase [EC:1.1.1.57]
D K01195	1	0	0	0	0	0	0	0	0	0	0	0	0	beta-glucuronidase [EC:3.2.1.31]
D K00699	68	0	0	0	0	0	0	0	0	0	0	0	0	glucuronosyltransferase [EC:2.4.1.17]
D K16190	3	0	0	0	0	0	0	0	0	0	0	0	0	glucuronokinase [EC:2.7.1.43]
D K00012	4	1	1	2	0	1	1	1	0	1	0	1	0	UDPglucose 6-dehydrogenase [EC:1.1.1.22]
D K00963	2	0	1	1	0	1	1	0	0	2	3	1	1	UTP--glucose-1-phosphate uridylyltransferase [EC:2.7.7.9]
D K00002	6	0	0	0	0	0	0	0	0	0	0	0	0	alcohol dehydrogenase (NADP+) [EC:1.1.1.2]
D K13247	1	0	0	0	0	0	0	0	0	0	0	0	0	L-gulonate 3-dehydrogenase [EC:1.1.1.45]
D K00880	0	0	0	0	0	0	0	0	1	0	0	0	0	L-xylulokinase [EC:2.7.1.53]
D K01783	1	0	1	1	1	1	1	1	0	1	1	1	1	ribulose-phosphate 3-epimerase [EC:5.1.3.1]
D K01804	0	0	0	0	0	0	0	0	0	0	0	1	0	L-arabinose isomerase [EC:5.3.1.4]
D K00854	0	0	0	0	0	0	1	0	1	1	0	1	1	xylulokinase [EC:2.7.1.17]
D K01805	112	0	0	0	0	0	1	1	1	1	0	1	0	xylose isomerase [EC:5.3.1.5]
D K00011	10	0	0	0	0	0	0	0	0	0	0	0	0	aldehyde reductase [EC:1.1.1.21]
D K03331	3	0	0	0	0	0	0	0	0	0	0	0	0	L-xylulose reductase [EC:1.1.1.10]
D K00008	3	0	0	0	0	0	0	2	0	0	0	0	1	L-iditol 2-dehydrogenase [EC:1.1.1.14]
D K00078	6	0	0	0	0	0	0	0	0	0	0	0	0	dihydrodiol dehydrogenase / D-xylose 1-dehydrogenase (NADP) [EC:1.3.1.20 1.1.1.179]
D K14274	0	0	0	0	0	0	0	1	0	0	0	1	1	D-xylonolactonase
D K14259	0	0	0	0	0	0	0	0	0	0	0	0	1	2-dehydro-3-deoxy-D-arabinonate dehydratase [EC:4.2.1.141]
D K00128	16	0	1	0	1	0	1	0	0	2	0	3	3	aldehyde dehydrogenase (NAD+) [EC:1.2.1.3]
D K00039	0	0	0	0	0	1	1	0	0	0	0	0	0	ribitol 2-dehydrogenase [EC:1.1.1.56]
C 00051 Fructose and mannose metabolism [PATH:ko00051]
D K19355	1	0	0	0	0	0	0	0	0	0	0	0	0	mannan endo-1,4-beta-mannosidase [EC:3.2.1.78]
D K00847	0	0	1	1	1	0	1	2	1	3	2	2	1	fructokinase [EC:2.7.1.4]
D K01809	1	1	0	0	0	0	0	0	0	0	0	1	1	mannose-6-phosphate isomerase [EC:5.3.1.8]
D K17497	4	0	0	0	0	0	0	0	0	0	0	0	0	phosphomannomutase [EC:5.4.2.8]
D K01840	0	0	1	3	0	2	2	0	0	0	1	1	1	phosphomannomutase [EC:5.4.2.8]
D K00971	0	0	0	1	0	1	1	0	0	0	2	1	1	mannose-1-phosphate guanylyltransferase [EC:2.7.7.13]
D K00966	4	0	2	1	1	0	2	0	0	1	1	0	0	mannose-1-phosphate guanylyltransferase [EC:2.7.7.13]
D K01711	8	0	0	1	0	1	0	1	0	0	0	1	0	GDPmannose 4,6-dehydratase [EC:4.2.1.47]
D K02377	8	0	0	1	0	1	0	1	0	0	0	1	0	GDP-L-fucose synthase [EC:1.1.1.271]
D K00976	1	0	0	0	0	0	0	0	0	0	0	0	0	fucose-1-phosphate guanylyltransferase [EC:2.7.7.30]
D K05305	5	0	0	0	0	0	0	0	0	0	0	0	0	fucokinase [EC:2.7.1.52]
D K01628	0	0	0	0	0	0	1	1	0	0	1	0	0	L-fuculose-phosphate aldolase [EC:4.1.2.17]
D K00064	0	0	0	0	0	0	0	0	0	1	0	0	1	D-threo-aldose 1-dehydrogenase [EC:1.1.1.122]
D K07046	0	0	0	0	0	0	0	1	0	1	0	1	1	L-fuconolactonase [EC:3.1.1.-]
D K18334	1	0	0	0	0	0	0	0	0	0	0	0	2	L-fuconate dehydratase [EC:4.2.1.68]
D K18337	0	0	0	0	0	1	1	0	0	0	0	0	0	L-rhamnose 1-dehydrogenase [EC:1.1.1.378 1.1.1.377 1.1.1.173]
D K00844	7	0	0	0	0	0	0	0	0	0	0	0	0	hexokinase [EC:2.7.1.1]
D K00850	9	0	0	0	0	0	0	1	0	0	0	0	0	6-phosphofructokinase 1 [EC:2.7.1.11]
D K03841	2	0	1	1	1	0	0	0	0	0	1	0	0	fructose-1,6-bisphosphatase I [EC:3.1.3.11]
D K02446	0	0	0	0	0	0	0	0	1	1	0	1	1	fructose-1,6-bisphosphatase II [EC:3.1.3.11]
D K19028	1	0	0	0	0	0	0	0	0	0	0	0	0	6-phosphofructo-2-kinase / fructose-2,6-biphosphatase 1 [EC:2.7.1.105 3.1.3.46]
D K19029	10	0	0	0	0	0	0	0	0	0	0	0	0	6-phosphofructo-2-kinase / fructose-2,6-biphosphatase 2 [EC:2.7.1.105 3.1.3.46]
D K14634	2	0	0	0	0	0	0	0	0	0	0	0	0	fructose-2,6-bisphosphatase [EC:3.1.3.46]
D K00009	0	0	0	0	0	0	0	0	0	0	0	1	0	mannitol-1-phosphate 5-dehydrogenase [EC:1.1.1.17]
D K00882	0	1	0	0	0	0	0	0	0	0	0	2	2	1-phosphofructokinase [EC:2.7.1.56]
D K00008	3	0	0	0	0	0	0	2	0	0	0	0	1	L-iditol 2-dehydrogenase [EC:1.1.1.14]
D K00011	10	0	0	0	0	0	0	0	0	0	0	0	0	aldehyde reductase [EC:1.1.1.21]
D K01805	112	0	0	0	0	0	1	1	1	1	0	1	0	xylose isomerase [EC:5.3.1.5]
D K08261	0	0	0	0	0	0	0	0	0	2	0	0	0	D-sorbitol dehydrogenase (acceptor) [EC:1.1.99.21]
D K00045	0	0	0	0	0	0	0	0	0	0	0	0	1	mannitol 2-dehydrogenase [EC:1.1.1.67]
D K01729	0	0	0	0	0	0	0	0	0	0	1	0	0	poly(beta-D-mannuronate) lyase [EC:4.2.2.3]
D K01623	13	0	1	0	1	0	0	0	1	1	0	0	0	fructose-bisphosphate aldolase, class I [EC:4.1.2.13]
D K01624	0	0	1	1	0	1	1	1	1	0	1	2	2	fructose-bisphosphate aldolase, class II [EC:4.1.2.13]
D K01803	1	0	1	0	1	1	1	1	1	1	1	2	0	triosephosphate isomerase (TIM) [EC:5.3.1.1]
D K00863	0	0	0	0	0	0	0	0	0	0	0	2	1	triose/dihydroxyacetone kinase / FAD-AMP lyase (cyclizing) [EC:2.7.1.28 2.7.1.29 4.6.1.15]
D K01808	0	0	0	0	0	0	0	0	0	1	0	2	0	ribose 5-phosphate isomerase B [EC:5.3.1.6]
D K02768	0	1	0	0	0	0	0	1	0	0	0	2	2	PTS system, fructose-specific IIA component [EC:2.7.1.202]
D K02769	0	1	0	0	0	0	0	0	0	0	0	0	0	PTS system, fructose-specific IIB component [EC:2.7.1.202]
D K02793	0	0	0	0	0	0	0	0	0	1	0	0	0	PTS system, mannose-specific IIA component [EC:2.7.1.191]
D K02798	0	0	0	0	0	0	0	0	0	0	0	1	0	PTS system, mannitol-specific IIA component [EC:2.7.1.197]
C 00052 Galactose metabolism [PATH:ko00052]
D K01785	0	0	0	0	0	0	0	1	1	1	1	2	1	aldose 1-epimerase [EC:5.1.3.3]
D K00849	0	0	0	0	0	0	0	1	0	0	1	1	1	galactokinase [EC:2.7.1.6]
D K00965	0	0	0	0	0	0	0	1	0	0	1	1	1	UDPglucose--hexose-1-phosphate uridylyltransferase [EC:2.7.7.12]
D K01784	5	0	1	1	1	1	2	4	0	0	1	3	4	UDP-glucose 4-epimerase [EC:5.1.3.2]
D K00963	2	0	1	1	0	1	1	0	0	2	3	1	1	UTP--glucose-1-phosphate uridylyltransferase [EC:2.7.7.9]
D K01835	2	1	0	0	0	0	0	0	0	1	1	2	2	phosphoglucomutase [EC:5.4.2.2]
D K15779	1	0	0	0	0	0	0	0	0	0	0	0	0	phosphoglucomutase / phosphopentomutase [EC:5.4.2.2 5.4.2.7]
D K00844	7	0	0	0	0	0	0	0	0	0	0	0	0	hexokinase [EC:2.7.1.1]
D K00845	0	1	0	0	0	0	1	2	1	2	1	6	3	glucokinase [EC:2.7.1.2]
D K01084	2	0	0	0	0	0	0	0	0	0	0	0	0	glucose-6-phosphatase [EC:3.1.3.9]
D K01190	0	0	0	0	0	0	0	0	0	0	0	1	1	beta-galactosidase [EC:3.2.1.23]
D K12308	0	0	0	0	0	0	0	0	0	1	0	1	2	beta-galactosidase [EC:3.2.1.23]
D K12309	6	0	0	0	0	0	0	0	0	0	0	0	0	beta-galactosidase [EC:3.2.1.23]
D K07966	1	0	0	0	0	0	0	0	0	0	0	0	0	beta-1,4-galactosyltransferase 1 [EC:2.4.1.22 2.4.1.90 2.4.1.38 2.4.1.-]
D K07967	1	0	0	0	0	0	0	0	0	0	0	0	0	beta-1,4-galactosyltransferase 2 [EC:2.4.1.22 2.4.1.90 2.4.1.38 2.4.1.-]
D K01854	0	0	0	1	0	0	0	0	0	0	0	1	1	UDP-galactopyranose mutase [EC:5.4.99.9]
D K01189	1	0	0	0	0	0	0	0	0	0	0	0	0	alpha-galactosidase [EC:3.2.1.22]
D K07407	0	0	0	0	0	0	0	1	0	0	0	2	0	alpha-galactosidase [EC:3.2.1.22]
D K00011	10	0	0	0	0	0	0	0	0	0	0	0	0	aldehyde reductase [EC:1.1.1.21]
D K00850	9	0	0	0	0	0	0	1	0	0	0	0	0	6-phosphofructokinase 1 [EC:2.7.1.11]
D K01684	0	0	0	0	0	0	0	0	1	0	1	0	0	galactonate dehydratase [EC:4.2.1.6]
D K00883	0	0	0	0	0	0	0	0	1	2	0	0	0	2-dehydro-3-deoxygalactonokinase [EC:2.7.1.58]
D K01631	0	0	0	0	0	0	0	0	1	0	0	0	1	2-dehydro-3-deoxyphosphogalactonate aldolase [EC:4.1.2.21]
D K01193	0	0	0	0	0	0	0	0	0	0	0	2	0	beta-fructofuranosidase [EC:3.2.1.26]
D K12047	4	0	0	0	0	0	0	0	0	0	0	0	0	maltase-glucoamylase [EC:3.2.1.20 3.2.1.3]
D K01187	5	0	0	0	0	0	0	0	1	2	2	3	2	alpha-glucosidase [EC:3.2.1.20]
D K12316	3	0	0	0	0	0	0	0	0	0	0	0	0	lysosomal alpha-glucosidase [EC:3.2.1.20]
D K01182	0	1	0	0	0	0	0	0	0	0	0	0	0	oligo-1,6-glucosidase [EC:3.2.1.10]
C 00053 Ascorbate and aldarate metabolism [PATH:ko00053]
D K00012	4	1	1	2	0	1	1	1	0	1	0	1	0	UDPglucose 6-dehydrogenase [EC:1.1.1.22]
D K16190	3	0	0	0	0	0	0	0	0	0	0	0	0	glucuronokinase [EC:2.7.1.43]
D K00699	68	0	0	0	0	0	0	0	0	0	0	0	0	glucuronosyltransferase [EC:2.4.1.17]
D K00469	3	0	0	0	0	0	0	0	0	0	0	0	0	inositol oxygenase [EC:1.13.99.1]
D K01053	5	0	0	0	0	1	2	1	0	0	0	0	0	gluconolactonase [EC:3.1.1.17]
D K00103	0	0	0	0	0	0	0	0	0	0	0	1	1	L-gulonolactone oxidase [EC:1.1.3.8]
D K00064	0	0	0	0	0	0	0	0	0	1	0	0	1	D-threo-aldose 1-dehydrogenase [EC:1.1.1.122]
D K17744	0	0	0	0	0	0	0	1	0	0	0	0	0	L-galactose dehydrogenase [EC:1.1.1.316]
D K03079	0	0	0	0	0	0	0	1	0	0	0	0	0	L-ribulose-5-phosphate 3-epimerase [EC:5.1.3.22]
D K00423	5	0	0	0	0	0	0	0	0	0	0	0	0	L-ascorbate oxidase [EC:1.10.3.3]
D K00880	0	0	0	0	0	0	0	0	1	0	0	0	0	L-xylulokinase [EC:2.7.1.53]
D K00128	16	0	1	0	1	0	1	0	0	2	0	3	3	aldehyde dehydrogenase (NAD+) [EC:1.2.1.3]
D K14085	2	0	0	0	0	0	0	0	0	0	0	0	0	aldehyde dehydrogenase family 7 member A1 [EC:1.2.1.31 1.2.1.8 1.2.1.3]
D K00149	6	0	0	0	0	0	0	0	0	0	0	0	0	aldehyde dehydrogenase family 9 member A1 [EC:1.2.1.47 1.2.1.3]
D K13877	0	0	0	0	0	0	0	1	0	0	0	0	0	2,5-dioxopentanoate dehydrogenase [EC:1.2.1.26]
D K18981	0	0	0	0	0	0	0	0	0	1	0	0	0	uronate dehydrogenase [EC:1.1.1.203]
C 00500 Starch and sucrose metabolism [PATH:ko00500]
D K01193	0	0	0	0	0	0	0	0	0	0	0	2	0	beta-fructofuranosidase [EC:3.2.1.26]
D K12047	4	0	0	0	0	0	0	0	0	0	0	0	0	maltase-glucoamylase [EC:3.2.1.20 3.2.1.3]
D K01187	5	0	0	0	0	0	0	0	1	2	2	3	2	alpha-glucosidase [EC:3.2.1.20]
D K12316	3	0	0	0	0	0	0	0	0	0	0	0	0	lysosomal alpha-glucosidase [EC:3.2.1.20]
D K00690	0	0	0	0	0	0	0	0	0	0	1	0	0	sucrose phosphorylase [EC:2.4.1.7]
D K00963	2	0	1	1	0	1	1	0	0	2	3	1	1	UTP--glucose-1-phosphate uridylyltransferase [EC:2.7.7.9]
D K01513	5	0	0	0	0	0	0	0	0	0	0	0	0	ectonucleotide pyrophosphatase/phosphodiesterase family member 1/3 [EC:3.1.4.1 3.6.1.9]
D K05349	1	0	0	0	0	0	1	1	0	0	0	0	0	beta-glucosidase [EC:3.2.1.21]
D K05350	0	0	0	0	0	0	0	0	1	1	0	0	1	beta-glucosidase [EC:3.2.1.21]
D K00694	0	0	0	0	0	0	0	0	0	2	0	0	0	cellulose synthase (UDP-forming) [EC:2.4.1.12]
D K01179	83	1	0	0	0	0	1	1	0	1	0	0	0	endoglucanase [EC:3.2.1.4]
D K01225	6	0	0	0	0	0	0	0	0	0	0	0	0	cellulose 1,4-beta-cellobiosidase [EC:3.2.1.91]
D K00975	0	3	0	0	0	0	0	1	0	1	0	1	1	glucose-1-phosphate adenylyltransferase [EC:2.7.7.27]
D K00703	0	1	0	0	0	0	0	1	0	1	0	0	0	starch synthase [EC:2.4.1.21]
D K16148	0	0	0	0	0	0	0	0	0	0	0	1	1	starch synthase [EC:2.4.1.21]
D K00693	3	0	0	0	0	0	0	0	0	0	0	0	0	glycogen synthase [EC:2.4.1.11]
D K00750	1	0	0	0	0	0	0	0	0	0	0	0	0	glycogenin [EC:2.4.1.186]
D K00700	3	0	0	0	0	0	0	0	0	1	0	1	1	1,4-alpha-glucan branching enzyme [EC:2.4.1.18]
D K00688	5	1	0	0	0	0	0	1	0	1	0	1	1	glycogen phosphorylase [EC:2.4.1.1]
D K01196	6	0	0	0	0	0	0	0	0	0	0	0	0	glycogen debranching enzyme [EC:2.4.1.25 3.2.1.33]
D K01176	9	0	0	0	0	0	0	1	0	0	1	0	0	alpha-amylase [EC:3.2.1.1]
D K05343	0	0	0	0	0	0	0	0	0	0	0	1	1	maltose alpha-D-glucosyltransferase / alpha-amylase [EC:5.4.99.16 3.2.1.1]
D K01178	0	0	0	0	0	0	0	0	0	0	0	1	1	glucoamylase [EC:3.2.1.3]
D K01182	0	1	0	0	0	0	0	0	0	0	0	0	0	oligo-1,6-glucosidase [EC:3.2.1.10]
D K00705	0	0	0	0	0	1	0	0	0	0	0	0	0	4-alpha-glucanotransferase [EC:2.4.1.25]
D K16147	0	0	0	0	0	0	0	0	0	0	0	1	1	starch synthase (maltosyl-transferring) [EC:2.4.99.16]
D K02777	0	0	0	0	0	0	0	0	0	0	0	1	1	PTS system, sugar-specific IIA component [EC:2.7.1.-]
D K02749	0	0	0	0	0	0	0	0	0	0	0	1	1	PTS system, alpha-glucoside-specific IIB component [EC:2.7.1.208 2.7.1.-]
D K01214	0	0	0	0	0	0	0	1	0	1	0	2	2	isoamylase [EC:3.2.1.68]
D K06044	0	0	0	0	0	0	0	0	0	0	0	0	1	(1->4)-alpha-D-glucan 1-alpha-D-glucosylmutase [EC:5.4.99.15]
D K01236	0	0	0	0	0	0	0	0	0	0	0	0	1	maltooligosyltrehalose trehalohydrolase [EC:3.2.1.141]
D K00697	0	0	0	0	0	0	0	0	0	0	0	1	0	trehalose 6-phosphate synthase [EC:2.4.1.15]
D K01087	0	0	0	0	0	0	0	0	0	0	0	1	0	trehalose 6-phosphate phosphatase [EC:3.1.3.12]
D K16055	12	0	0	0	0	0	0	0	0	0	0	0	0	trehalose 6-phosphate synthase/phosphatase [EC:2.4.1.15 3.1.3.12]
D K01194	6	0	0	0	0	0	0	0	0	0	0	0	0	alpha,alpha-trehalase [EC:3.2.1.28]
D K05342	0	0	0	0	0	0	0	0	0	0	0	0	1	alpha,alpha-trehalose phosphorylase [EC:2.4.1.64]
D K02818	0	1	0	0	0	0	0	0	0	0	0	0	0	PTS system, trehalose-specific IIB component [EC:2.7.1.201]
D K01835	2	1	0	0	0	0	0	0	0	1	1	2	2	phosphoglucomutase [EC:5.4.2.2]
D K15779	1	0	0	0	0	0	0	0	0	0	0	0	0	phosphoglucomutase / phosphopentomutase [EC:5.4.2.2 5.4.2.7]
D K00844	7	0	0	0	0	0	0	0	0	0	0	0	0	hexokinase [EC:2.7.1.1]
D K00845	0	1	0	0	0	0	1	2	1	2	1	6	3	glucokinase [EC:2.7.1.2]
D K01084	2	0	0	0	0	0	0	0	0	0	0	0	0	glucose-6-phosphatase [EC:3.1.3.9]
D K01810	4	1	1	1	0	1	1	0	1	1	1	1	1	glucose-6-phosphate isomerase [EC:5.3.1.9]
D K00847	0	0	1	1	1	0	1	2	1	3	2	2	1	fructokinase [EC:2.7.1.4]
C 00520 Amino sugar and nucleotide sugar metabolism [PATH:ko00520]
D K01183	115	0	0	0	0	0	1	0	0	0	0	0	0	chitinase [EC:3.2.1.14]
D K01207	0	0	1	0	1	0	0	0	1	1	1	2	3	beta-N-acetylhexosaminidase [EC:3.2.1.52]
D K12373	26	0	0	0	0	0	0	0	0	0	0	1	5	hexosaminidase [EC:3.2.1.52]
D K01452	0	0	1	1	0	0	0	0	1	1	0	0	0	chitin deacetylase [EC:3.5.1.41]
D K02777	0	0	0	0	0	0	0	0	0	0	0	1	1	PTS system, sugar-specific IIA component [EC:2.7.1.-]
D K07102	0	0	1	1	1	0	1	0	0	1	1	0	0	anomeric MurNAc/GlcNAc kinase [EC:2.7.1.-]
D K07106	0	0	0	0	0	0	0	0	0	0	0	1	1	N-acetylmuramic acid 6-phosphate etherase [EC:4.2.1.126]
D K02802	0	1	0	0	0	0	0	0	0	0	0	0	0	PTS system, N-acetylglucosamine-specific IIA component [EC:2.7.1.193]
D K00884	1	0	0	0	0	0	0	0	0	0	0	0	0	N-acetylglucosamine kinase [EC:2.7.1.59]
D K01836	1	0	0	0	0	0	0	0	0	0	0	0	0	phosphoacetylglucosamine mutase [EC:5.4.2.3]
D K00972	3	0	0	0	0	0	0	0	0	0	0	0	0	UDP-N-acetylglucosamine/UDP-N-acetylgalactosamine diphosphorylase [EC:2.7.7.23 2.7.7.83]
D K04042	0	0	1	0	1	1	1	0	1	1	1	1	1	bifunctional UDP-N-acetylglucosamine pyrophosphorylase / Glucosamine-1-phosphate N-acetyltransferase [EC:2.7.7.23 2.3.1.157]
D K01787	0	0	0	0	0	0	0	1	0	0	0	0	0	N-acylglucosamine 2-epimerase [EC:5.1.3.8]
D K01788	0	0	0	0	0	0	0	0	0	0	0	1	1	N-acylglucosamine-6-phosphate 2-epimerase [EC:5.1.3.9]
D K05304	1	0	0	0	0	0	0	0	0	0	0	0	0	sialic acid synthase [EC:2.5.1.56 2.5.1.57]
D K01097	1	0	0	0	0	0	0	0	0	0	0	0	0	N-acylneuraminate-9-phosphatase [EC:3.1.3.29]
D K01654	0	1	0	0	0	0	0	0	1	1	1	0	0	N-acetylneuraminate synthase [EC:2.5.1.56]
D K01639	1	0	0	0	0	0	0	1	0	0	0	1	0	N-acetylneuraminate lyase [EC:4.1.3.3]
D K00983	0	1	0	0	0	0	0	0	1	1	0	0	0	N-acylneuraminate cytidylyltransferase [EC:2.7.7.43]
D K00326	9	0	0	0	0	0	0	0	0	0	0	0	0	cytochrome-b5 reductase [EC:1.6.2.2]
D K00698	9	0	0	0	0	0	0	0	0	0	0	0	0	chitin synthase [EC:2.4.1.16]
D K01791	0	0	0	0	0	0	0	0	1	1	2	0	1	UDP-N-acetylglucosamine 2-epimerase (non-hydrolysing) [EC:5.1.3.14]
D K02472	0	0	0	0	0	0	0	0	0	0	1	2	1	UDP-N-acetyl-D-mannosaminuronic acid dehydrogenase [EC:1.1.1.336]
D K13017	0	0	0	1	0	0	0	0	0	0	0	0	0	UDP-2-acetamido-2-deoxy-ribo-hexuluronate aminotransferase [EC:2.6.1.98]
D K02474	0	0	0	0	0	0	1	0	0	0	0	0	0	UDP-N-acetyl-D-galactosamine dehydrogenase [EC:1.1.1.-]
D K00790	0	1	1	1	1	1	1	0	1	1	1	2	1	UDP-N-acetylglucosamine 1-carboxyvinyltransferase [EC:2.5.1.7]
D K00075	0	0	0	1	1	0	1	1	2	2	1	0	1	UDP-N-acetylmuramate dehydrogenase [EC:1.3.1.98]
D K15894	0	1	0	0	0	0	0	0	0	0	1	0	0	UDP-N-acetylglucosamine 4,6-dehydratase [EC:4.2.1.115]
D K00844	7	0	0	0	0	0	0	0	0	0	0	0	0	hexokinase [EC:2.7.1.1]
D K03431	0	2	0	0	0	1	1	0	1	1	1	1	0	phosphoglucosamine mutase [EC:5.4.2.10]
D K01443	2	1	0	0	0	0	1	0	0	1	0	1	1	N-acetylglucosamine-6-phosphate deacetylase [EC:3.5.1.25]
D K00621	3	0	0	0	0	0	0	0	0	0	0	0	0	glucosamine-phosphate N-acetyltransferase [EC:2.3.1.4]
D K00847	0	0	1	1	1	0	1	2	1	3	2	2	1	fructokinase [EC:2.7.1.4]
D K02564	2	1	0	0	0	0	0	1	1	0	0	0	1	glucosamine-6-phosphate deaminase [EC:3.5.99.6]
D K00820	11	0	1	0	1	1	1	0	1	1	1	1	1	glucosamine--fructose-6-phosphate aminotransferase (isomerizing) [EC:2.6.1.16]
D K16190	3	0	0	0	0	0	0	0	0	0	0	0	0	glucuronokinase [EC:2.7.1.43]
D K08678	4	0	0	0	0	1	1	0	0	0	0	0	0	UDP-glucuronate decarboxylase [EC:4.1.1.35]
D K00845	0	1	0	0	0	0	1	2	1	2	1	6	3	glucokinase [EC:2.7.1.2]
D K01810	4	1	1	1	0	1	1	0	1	1	1	1	1	glucose-6-phosphate isomerase [EC:5.3.1.9]
D K01835	2	1	0	0	0	0	0	0	0	1	1	2	2	phosphoglucomutase [EC:5.4.2.2]
D K15779	1	0	0	0	0	0	0	0	0	0	0	0	0	phosphoglucomutase / phosphopentomutase [EC:5.4.2.2 5.4.2.7]
D K00963	2	0	1	1	0	1	1	0	0	2	3	1	1	UTP--glucose-1-phosphate uridylyltransferase [EC:2.7.7.9]
D K00012	4	1	1	2	0	1	1	1	0	1	0	1	0	UDPglucose 6-dehydrogenase [EC:1.1.1.22]
D K00849	0	0	0	0	0	0	0	1	0	0	1	1	1	galactokinase [EC:2.7.1.6]
D K00965	0	0	0	0	0	0	0	1	0	0	1	1	1	UDPglucose--hexose-1-phosphate uridylyltransferase [EC:2.7.7.12]
D K01784	5	0	1	1	1	1	2	4	0	0	1	3	4	UDP-glucose 4-epimerase [EC:5.1.3.2]
D K01854	0	0	0	1	0	0	0	0	0	0	0	1	1	UDP-galactopyranose mutase [EC:5.4.99.9]
D K08679	0	1	0	1	0	1	1	0	0	0	0	0	0	UDP-glucuronate 4-epimerase [EC:5.1.3.6]
D K13648	1	0	0	0	0	0	0	0	0	0	0	0	0	alpha-1,4-galacturonosyltransferase [EC:2.4.1.43]
D K02793	0	0	0	0	0	0	0	0	0	1	0	0	0	PTS system, mannose-specific IIA component [EC:2.7.1.191]
D K17497	4	0	0	0	0	0	0	0	0	0	0	0	0	phosphomannomutase [EC:5.4.2.8]
D K01840	0	0	1	3	0	2	2	0	0	0	1	1	1	phosphomannomutase [EC:5.4.2.8]
D K00966	4	0	2	1	1	0	2	0	0	1	1	0	0	mannose-1-phosphate guanylyltransferase [EC:2.7.7.13]
D K00971	0	0	0	1	0	1	1	0	0	0	2	1	1	mannose-1-phosphate guanylyltransferase [EC:2.7.7.13]
D K01711	8	0	0	1	0	1	0	1	0	0	0	1	0	GDPmannose 4,6-dehydratase [EC:4.2.1.47]
D K13010	0	0	0	0	0	0	0	0	0	0	0	0	1	perosamine synthetase [EC:2.6.1.102]
D K01809	1	1	0	0	0	0	0	0	0	0	0	1	1	mannose-6-phosphate isomerase [EC:5.3.1.8]
D K05305	5	0	0	0	0	0	0	0	0	0	0	0	0	fucokinase [EC:2.7.1.52]
D K00976	1	0	0	0	0	0	0	0	0	0	0	0	0	fucose-1-phosphate guanylyltransferase [EC:2.7.7.30]
D K02377	8	0	0	1	0	1	0	1	0	0	0	1	0	GDP-L-fucose synthase [EC:1.1.1.271]
D K12452	0	0	0	1	0	0	0	0	0	0	0	0	0	CDP-4-dehydro-6-deoxyglucose reductase, E1 [EC:1.17.1.1]
D K00523	0	0	0	0	0	0	0	0	0	0	1	0	0	CDP-4-dehydro-6-deoxyglucose reductase, E3 [EC:1.17.1.1]
D K00975	0	3	0	0	0	0	0	1	0	1	0	1	1	glucose-1-phosphate adenylyltransferase [EC:2.7.7.27]
C 00620 Pyruvate metabolism [PATH:ko00620]
D K01895	5	0	1	0	1	1	1	3	2	4	1	3	3	acetyl-CoA synthetase [EC:6.2.1.1]
D K00174	0	0	0	0	0	0	1	1	0	0	0	0	0	2-oxoglutarate/2-oxoacid ferredoxin oxidoreductase subunit alpha [EC:1.2.7.3 1.2.7.11]
D K00175	0	0	0	0	0	0	1	1	0	0	0	0	0	2-oxoglutarate/2-oxoacid ferredoxin oxidoreductase subunit beta [EC:1.2.7.3 1.2.7.11]
D K00163	0	1	0	1	0	1	1	1	0	1	1	1	1	pyruvate dehydrogenase E1 component [EC:1.2.4.1]
D K00161	1	0	0	0	0	0	0	0	1	1	0	3	3	pyruvate dehydrogenase E1 component alpha subunit [EC:1.2.4.1]
D K00162	1	0	0	0	0	0	0	0	2	2	0	3	2	pyruvate dehydrogenase E1 component beta subunit [EC:1.2.4.1]
D K00627	5	1	0	1	0	2	2	0	0	0	1	4	4	pyruvate dehydrogenase E2 component (dihydrolipoamide acetyltransferase) [EC:2.3.1.12]
D K00382	4	1	0	2	0	1	1	3	1	2	2	3	2	dihydrolipoamide dehydrogenase [EC:1.8.1.4]
D K13997	2	0	0	0	0	0	0	0	0	0	0	0	0	dihydrolipoamide dehydrogenase-binding protein of pyruvate dehydrogenase complex
D K00656	0	1	0	0	0	0	0	0	0	0	0	0	0	formate C-acetyltransferase [EC:2.3.1.54]
D K04072	0	1	0	0	0	0	1	0	0	0	0	0	0	acetaldehyde dehydrogenase / alcohol dehydrogenase [EC:1.2.1.10 1.1.1.1]
D K04073	0	0	0	0	0	0	0	0	0	1	0	0	0	acetaldehyde dehydrogenase [EC:1.2.1.10]
D K18366	0	0	0	0	0	1	1	0	0	0	1	0	0	acetaldehyde/propanal dehydrogenase [EC:1.2.1.10 1.2.1.87]
D K04021	0	0	0	0	0	1	0	0	0	0	0	0	0	aldehyde dehydrogenase
D K00925	0	1	1	1	0	0	0	0	1	1	0	1	1	acetate kinase [EC:2.7.2.1]
D K00625	0	0	0	0	0	0	0	1	1	1	0	0	0	phosphate acetyltransferase [EC:2.3.1.8]
D K13788	0	1	1	1	0	0	0	0	0	0	0	1	1	phosphate acetyltransferase [EC:2.3.1.8]
D K00873	3	1	0	0	0	0	1	1	1	1	2	1	1	pyruvate kinase [EC:2.7.1.40]
D K11262	7	0	0	0	0	0	0	0	0	0	0	0	0	acetyl-CoA carboxylase / biotin carboxylase 1 [EC:6.4.1.2 6.3.4.14]
D K01962	0	0	1	1	1	2	1	1	1	1	1	0	0	acetyl-CoA carboxylase carboxyl transferase subunit alpha [EC:6.4.1.2]
D K02160	0	0	0	0	0	0	1	1	1	1	1	0	0	acetyl-CoA carboxylase biotin carboxyl carrier protein
D K01961	0	0	0	1	0	0	1	0	1	1	1	0	0	acetyl-CoA carboxylase, biotin carboxylase subunit [EC:6.4.1.2 6.3.4.14]
D K01963	0	0	1	1	0	0	1	0	1	1	1	0	0	acetyl-CoA carboxylase carboxyl transferase subunit beta [EC:6.4.1.2]
D K11263	0	0	0	0	0	0	0	0	0	0	0	2	1	acetyl-CoA/propionyl-CoA carboxylase, biotin carboxylase, biotin carboxyl carrier protein [EC:6.4.1.2 6.4.1.3 6.3.4.14]
D K01512	0	0	0	0	0	0	0	1	0	0	0	0	0	acylphosphatase [EC:3.6.1.7]
D K00128	16	0	1	0	1	0	1	0	0	2	0	3	3	aldehyde dehydrogenase (NAD+) [EC:1.2.1.3]
D K14085	2	0	0	0	0	0	0	0	0	0	0	0	0	aldehyde dehydrogenase family 7 member A1 [EC:1.2.1.31 1.2.1.8 1.2.1.3]
D K00149	6	0	0	0	0	0	0	0	0	0	0	0	0	aldehyde dehydrogenase family 9 member A1 [EC:1.2.1.47 1.2.1.3]
D K00138	0	0	1	1	0	0	0	0	0	0	1	1	1	aldehyde dehydrogenase [EC:1.2.1.-]
D K18118	0	0	0	0	0	0	0	0	0	0	1	0	1	succinyl-CoA:acetate CoA-transferase [EC:2.8.3.18]
D K00101	0	1	1	1	2	0	0	0	0	2	0	0	1	L-lactate dehydrogenase (cytochrome) [EC:1.1.2.3]
D K00016	7	0	0	0	0	0	0	0	0	0	0	0	0	L-lactate dehydrogenase [EC:1.1.1.27]
D K00156	0	0	0	2	0	0	0	0	0	0	0	2	2	pyruvate dehydrogenase (quinone) [EC:1.2.5.1]
D K03777	0	0	0	2	0	0	0	0	0	0	0	0	0	D-lactate dehydrogenase [EC:1.1.1.28]
D K00102	0	0	0	0	0	0	0	0	1	1	0	0	0	D-lactate dehydrogenase (cytochrome) [EC:1.1.2.4]
D K01759	1	1	1	1	2	1	1	0	1	1	2	0	0	lactoylglutathione lyase [EC:4.4.1.5]
D K01069	1	1	0	0	1	1	2	1	2	2	2	2	1	hydroxyacylglutathione hydrolase [EC:3.1.2.6]
D K05523	0	0	0	2	0	0	0	0	0	0	0	0	0	molecular chaperone Hsp31 and glyoxalase 3 [EC:4.2.1.130]
D K00049	1	0	0	0	0	0	0	0	0	0	0	0	0	glyoxylate/hydroxypyruvate reductase [EC:1.1.1.79 1.1.1.81]
D K12972	0	1	0	0	0	0	0	0	1	1	1	0	0	glyoxylate/hydroxypyruvate reductase A [EC:1.1.1.79 1.1.1.81]
D K00027	0	2	1	2	0	1	2	0	0	0	2	0	1	malate dehydrogenase (oxaloacetate-decarboxylating) [EC:1.1.1.38]
D K00029	3	0	0	0	0	0	0	0	2	2	0	0	0	malate dehydrogenase (oxaloacetate-decarboxylating)(NADP+) [EC:1.1.1.40]
D K01571	0	1	0	0	0	0	0	0	0	0	1	0	0	oxaloacetate decarboxylase, alpha subunit [EC:4.1.1.3]
D K01572	0	1	0	0	0	0	0	0	0	0	1	0	0	oxaloacetate decarboxylase, beta subunit [EC:4.1.1.3]
D K01573	0	1	0	0	0	0	0	0	0	0	1	0	0	oxaloacetate decarboxylase, gamma subunit [EC:4.1.1.3]
D K01958	2	0	0	0	0	0	0	0	1	1	0	1	1	pyruvate carboxylase [EC:6.4.1.1]
D K00025	22	0	0	0	0	0	0	0	0	0	0	0	0	malate dehydrogenase [EC:1.1.1.37]
D K00026	3	0	0	0	0	0	0	0	0	0	0	0	0	malate dehydrogenase [EC:1.1.1.37]
D K00024	0	1	1	1	0	1	1	0	0	1	1	1	1	malate dehydrogenase [EC:1.1.1.37]
D K00116	0	0	0	0	0	0	1	0	0	0	0	1	0	malate dehydrogenase (quinone) [EC:1.1.5.4]
D K01676	0	0	0	0	0	1	1	0	0	0	1	0	0	fumarate hydratase, class I [EC:4.2.1.2]
D K01679	3	0	0	1	0	0	1	0	1	1	1	1	1	fumarate hydratase, class II [EC:4.2.1.2]
D K01595	0	0	0	0	0	0	0	1	0	0	1	1	0	phosphoenolpyruvate carboxylase [EC:4.1.1.31]
D K01596	0	0	0	0	0	0	0	0	0	0	0	1	1	phosphoenolpyruvate carboxykinase (GTP) [EC:4.1.1.32]
D K01610	0	0	0	0	0	0	1	1	0	1	1	0	0	phosphoenolpyruvate carboxykinase (ATP) [EC:4.1.1.49]
D K01006	0	0	0	0	0	0	0	1	1	1	0	0	0	pyruvate, orthophosphate dikinase [EC:2.7.9.1]
D K01007	6	0	0	1	0	0	1	0	0	0	1	0	0	pyruvate, water dikinase [EC:2.7.9.2]
D K01638	0	1	1	0	0	1	0	0	1	1	1	1	2	malate synthase [EC:2.3.3.9]
D K00626	11	1	2	2	2	5	6	1	3	5	3	6	3	acetyl-CoA C-acetyltransferase [EC:2.3.1.9]
D K01649	0	0	0	0	0	2	4	0	2	2	3	1	1	2-isopropylmalate synthase [EC:2.3.3.13]
C 00630 Glyoxylate and dicarboxylate metabolism [PATH:ko00630]
D K01637	2	1	1	1	1	1	0	0	0	0	1	1	1	isocitrate lyase [EC:4.1.3.1]
D K01638	0	1	1	0	0	1	0	0	1	1	1	1	2	malate synthase [EC:2.3.3.9]
D K00025	22	0	0	0	0	0	0	0	0	0	0	0	0	malate dehydrogenase [EC:1.1.1.37]
D K00026	3	0	0	0	0	0	0	0	0	0	0	0	0	malate dehydrogenase [EC:1.1.1.37]
D K00024	0	1	1	1	0	1	1	0	0	1	1	1	1	malate dehydrogenase [EC:1.1.1.37]
D K01647	2	0	1	1	1	0	1	0	1	1	1	1	2	citrate synthase [EC:2.3.3.1]
D K01681	4	1	1	0	1	0	1	1	1	1	2	2	1	aconitate hydratase [EC:4.2.1.3]
D K01682	0	1	1	1	0	1	1	0	0	0	1	0	0	aconitate hydratase 2 / 2-methylisocitrate dehydratase [EC:4.2.1.3 4.2.1.99]
D K00626	11	1	2	2	2	5	6	1	3	5	3	6	3	acetyl-CoA C-acetyltransferase [EC:2.3.1.9]
D K00023	0	0	0	0	0	0	0	0	1	1	0	0	0	acetoacetyl-CoA reductase [EC:1.1.1.36]
D K17865	0	0	0	0	0	0	0	0	1	1	0	0	0	3-hydroxybutyryl-CoA dehydratase [EC:4.2.1.55]
D K05606	9	0	0	0	0	1	2	0	1	1	0	0	0	methylmalonyl-CoA/ethylmalonyl-CoA epimerase [EC:5.1.99.1]
D K14447	0	0	0	0	0	0	0	0	0	1	0	0	0	ethylmalonyl-CoA mutase [EC:5.4.99.63]
D K14448	0	0	0	0	0	1	1	0	0	1	0	0	0	(2S)-methylsuccinyl-CoA dehydrogenase [EC:1.3.8.12]
D K14449	0	0	0	0	0	1	1	0	0	1	0	0	0	2-methylfumaryl-CoA hydratase [EC:4.2.1.148]
D K08691	0	0	0	0	0	0	1	0	1	1	0	0	0	malyl-CoA/(S)-citramalyl-CoA lyase [EC:4.1.3.24 4.1.3.25]
D K01965	2	0	0	0	0	0	0	0	1	1	0	0	0	propionyl-CoA carboxylase alpha chain [EC:6.4.1.3]
D K01966	1	0	0	0	0	0	0	0	1	1	0	1	1	propionyl-CoA carboxylase beta chain [EC:6.4.1.3]
D K11263	0	0	0	0	0	0	0	0	0	0	0	2	1	acetyl-CoA/propionyl-CoA carboxylase, biotin carboxylase, biotin carboxyl carrier protein [EC:6.4.1.2 6.4.1.3 6.3.4.14]
D K01847	4	0	0	0	0	1	1	0	1	1	0	0	0	methylmalonyl-CoA mutase [EC:5.4.99.2]
D K01848	0	0	0	0	0	1	1	0	0	0	0	0	0	methylmalonyl-CoA mutase, N-terminal domain [EC:5.4.99.2]
D K11517	14	0	0	0	0	0	0	0	0	0	0	0	0	(S)-2-hydroxy-acid oxidase [EC:1.1.3.15]
D K00104	0	0	0	1	0	1	2	0	0	1	0	1	0	glycolate oxidase [EC:1.1.3.15]
D K11472	0	0	0	0	0	0	1	0	0	1	0	0	0	glycolate oxidase FAD binding subunit
D K11473	0	0	0	0	0	0	1	0	0	1	0	0	0	glycolate oxidase iron-sulfur subunit
D K03781	6	0	1	3	0	0	0	0	0	3	2	1	2	catalase [EC:1.11.1.6]
D K00049	1	0	0	0	0	0	0	0	0	0	0	0	0	glyoxylate/hydroxypyruvate reductase [EC:1.1.1.79 1.1.1.81]
D K19269	5	0	0	0	0	0	0	0	0	0	0	0	0	phosphoglycolate phosphatase [EC:3.1.3.18 3.1.3.48]
D K01091	0	0	5	3	3	1	3	1	2	3	3	1	1	phosphoglycolate phosphatase [EC:3.1.3.18]
D K00830	0	0	0	0	0	0	1	0	2	2	0	0	1	alanine-glyoxylate transaminase / serine-glyoxylate transaminase / serine-pyruvate transaminase [EC:2.6.1.44 2.6.1.45 2.6.1.51]
D K01915	9	0	1	2	2	1	3	2	5	4	2	2	1	glutamine synthetase [EC:6.3.1.2]
D K00600	4	0	0	2	1	1	1	1	1	1	1	3	0	glycine hydroxymethyltransferase [EC:2.1.2.1]
D K00281	2	0	0	0	0	1	1	0	0	1	1	4	1	glycine dehydrogenase [EC:1.4.4.2]
D K00605	1	0	0	1	0	1	1	0	1	1	1	1	0	aminomethyltransferase [EC:2.1.2.10]
D K00382	4	1	0	2	0	1	1	3	1	2	2	3	2	dihydrolipoamide dehydrogenase [EC:1.8.1.4]
D K02437	1	0	0	0	0	1	1	1	0	1	1	2	1	glycine cleavage system H protein
D K01608	0	0	0	0	0	0	0	0	0	0	0	0	1	tartronate-semialdehyde synthase [EC:4.1.1.47]
D K01816	2	0	0	0	0	0	0	2	0	1	1	0	0	hydroxypyruvate isomerase [EC:5.3.1.22]
D K00865	0	1	0	1	1	0	0	0	0	0	0	1	1	glycerate 2-kinase [EC:2.7.1.165]
D K11529	1	0	0	0	0	0	0	1	1	1	0	0	0	glycerate 2-kinase [EC:2.7.1.165]
D K15918	0	0	0	0	0	1	1	0	0	0	1	0	0	D-glycerate 3-kinase [EC:2.7.1.31]
D K00015	0	0	0	0	0	0	0	0	1	2	0	1	1	glyoxylate reductase [EC:1.1.1.26]
D K00018	0	1	1	1	0	0	0	1	0	0	1	0	0	glycerate dehydrogenase [EC:1.1.1.29]
D K12972	0	1	0	0	0	0	0	0	1	1	1	0	0	glyoxylate/hydroxypyruvate reductase A [EC:1.1.1.79 1.1.1.81]
D K07246	0	0	0	0	0	0	0	0	1	0	0	0	0	tartrate dehydrogenase/decarboxylase / D-malate dehydrogenase [EC:1.1.1.93 4.1.1.73 1.1.1.83]
D K01625	0	0	0	0	0	0	0	0	1	1	1	0	1	2-dehydro-3-deoxyphosphogluconate aldolase / (4S)-4-hydroxy-2-oxoglutarate aldolase [EC:4.1.2.14 4.1.3.42]
D K18123	1	0	0	0	0	0	0	0	0	0	0	0	0	4-hydroxy-2-oxoglutarate aldolase [EC:4.1.3.16]
D K00122	0	0	0	0	0	0	0	0	0	1	0	0	0	formate dehydrogenase [EC:1.2.1.2]
D K00123	0	0	0	1	0	0	1	0	0	2	0	1	2	formate dehydrogenase major subunit [EC:1.2.1.2]
D K00124	0	0	0	0	0	0	0	0	0	1	0	0	0	formate dehydrogenase iron-sulfur subunit
D K00127	0	0	0	0	0	0	0	0	0	1	0	0	0	formate dehydrogenase subunit gamma
D K01432	1	0	0	0	0	0	0	0	0	1	0	0	0	arylformamidase [EC:3.5.1.9]
D K01433	0	1	1	1	1	0	1	0	0	0	1	3	2	formyltetrahydrofolate deformylase [EC:3.5.1.10]
D K01450	0	0	0	0	0	0	0	0	1	1	0	0	0	formylmethionine deformylase [EC:3.5.1.31]
D K01455	0	0	0	0	0	0	0	0	0	0	0	1	0	formamidase [EC:3.5.1.49]
D K01458	0	0	0	0	0	0	0	1	0	1	0	0	0	N-formylglutamate deformylase [EC:3.5.1.68]
C 00640 Propanoate metabolism [PATH:ko00640]
D K01895	5	0	1	0	1	1	1	3	2	4	1	3	3	acetyl-CoA synthetase [EC:6.2.1.1]
D K01908	1	1	0	0	1	0	0	0	0	0	1	0	1	propionyl-CoA synthetase [EC:6.2.1.17]
D K00925	0	1	1	1	0	0	0	0	1	1	0	1	1	acetate kinase [EC:2.7.2.1]
D K00625	0	0	0	0	0	0	0	1	1	1	0	0	0	phosphate acetyltransferase [EC:2.3.1.8]
D K13788	0	1	1	1	0	0	0	0	0	0	0	1	1	phosphate acetyltransferase [EC:2.3.1.8]
D K00166	1	0	0	0	0	0	0	0	0	0	1	0	0	2-oxoisovalerate dehydrogenase E1 component alpha subunit [EC:1.2.4.4]
D K00167	1	0	0	0	0	0	0	0	0	0	1	0	0	2-oxoisovalerate dehydrogenase E1 component beta subunit [EC:1.2.4.4]
D K11381	0	0	0	0	0	0	0	1	0	0	0	0	0	2-oxoisovalerate dehydrogenase E1 component [EC:1.2.4.4]
D K09699	0	0	0	0	0	0	0	0	0	0	1	0	0	2-oxoisovalerate dehydrogenase E2 component (dihydrolipoyl transacylase) [EC:2.3.1.168]
D K00382	4	1	0	2	0	1	1	3	1	2	2	3	2	dihydrolipoamide dehydrogenase [EC:1.8.1.4]
D K00656	0	1	0	0	0	0	0	0	0	0	0	0	0	formate C-acetyltransferase [EC:2.3.1.54]
D K00249	1	0	1	2	2	3	6	0	1	3	2	1	1	acyl-CoA dehydrogenase [EC:1.3.8.7]
D K19745	0	0	0	0	0	0	0	1	0	0	1	0	0	acrylyl-CoA reductase (NADPH) [EC:1.3.1.-]
D K01692	0	0	0	1	0	1	4	0	0	1	0	3	3	enoyl-CoA hydratase [EC:4.2.1.17]
D K01782	0	0	0	2	2	1	0	1	1	1	2	2	2	3-hydroxyacyl-CoA dehydrogenase / enoyl-CoA hydratase / 3-hydroxybutyryl-CoA epimerase [EC:1.1.1.35 4.2.1.17 5.1.2.3]
D K07515	2	0	0	0	0	0	0	0	0	0	0	0	0	enoyl-CoA hydratase / long-chain 3-hydroxyacyl-CoA dehydrogenase [EC:4.2.1.17 1.1.1.211]
D K07511	2	0	0	0	0	0	0	0	0	0	0	0	0	enoyl-CoA hydratase [EC:4.2.1.17]
D K05605	5	0	0	0	0	0	0	0	0	0	0	0	0	3-hydroxyisobutyryl-CoA hydrolase [EC:3.1.2.4]
D K11262	7	0	0	0	0	0	0	0	0	0	0	0	0	acetyl-CoA carboxylase / biotin carboxylase 1 [EC:6.4.1.2 6.3.4.14]
D K01962	0	0	1	1	1	2	1	1	1	1	1	0	0	acetyl-CoA carboxylase carboxyl transferase subunit alpha [EC:6.4.1.2]
D K02160	0	0	0	0	0	0	1	1	1	1	1	0	0	acetyl-CoA carboxylase biotin carboxyl carrier protein
D K01961	0	0	0	1	0	0	1	0	1	1	1	0	0	acetyl-CoA carboxylase, biotin carboxylase subunit [EC:6.4.1.2 6.3.4.14]
D K01963	0	0	1	1	0	0	1	0	1	1	1	0	0	acetyl-CoA carboxylase carboxyl transferase subunit beta [EC:6.4.1.2]
D K11263	0	0	0	0	0	0	0	0	0	0	0	2	1	acetyl-CoA/propionyl-CoA carboxylase, biotin carboxylase, biotin carboxyl carrier protein [EC:6.4.1.2 6.4.1.3 6.3.4.14]
D K01578	1	0	0	0	0	1	0	0	0	1	0	0	0	malonyl-CoA decarboxylase [EC:4.1.1.9]
D K00823	0	0	0	1	0	1	0	1	1	0	0	0	0	4-aminobutyrate aminotransferase [EC:2.6.1.19]
D K07250	0	0	0	0	0	0	0	0	0	1	0	0	1	4-aminobutyrate aminotransferase / (S)-3-amino-2-methylpropionate transaminase [EC:2.6.1.19 2.6.1.22]
D K13524	1	0	0	0	0	0	0	0	0	0	0	0	0	4-aminobutyrate aminotransferase / (S)-3-amino-2-methylpropionate transaminase [EC:2.6.1.19 2.6.1.22]
D K00822	0	0	0	0	0	0	1	0	0	0	0	0	0	beta-alanine--pyruvate transaminase [EC:2.6.1.18]
D K01965	2	0	0	0	0	0	0	0	1	1	0	0	0	propionyl-CoA carboxylase alpha chain [EC:6.4.1.3]
D K01966	1	0	0	0	0	0	0	0	1	1	0	1	1	propionyl-CoA carboxylase beta chain [EC:6.4.1.3]
D K05606	9	0	0	0	0	1	2	0	1	1	0	0	0	methylmalonyl-CoA/ethylmalonyl-CoA epimerase [EC:5.1.99.1]
D K01847	4	0	0	0	0	1	1	0	1	1	0	0	0	methylmalonyl-CoA mutase [EC:5.4.99.2]
D K01848	0	0	0	0	0	1	1	0	0	0	0	0	0	methylmalonyl-CoA mutase, N-terminal domain [EC:5.4.99.2]
D K01899	1	0	0	0	0	0	0	0	0	0	0	0	0	succinyl-CoA synthetase alpha subunit [EC:6.2.1.4 6.2.1.5]
D K01900	5	0	0	0	0	0	0	0	0	0	0	0	0	succinyl-CoA synthetase beta subunit [EC:6.2.1.4 6.2.1.5]
D K01903	0	0	0	0	0	1	1	1	0	1	1	1	1	succinyl-CoA synthetase beta subunit [EC:6.2.1.5]
D K01902	0	0	1	0	0	1	1	1	0	1	1	1	1	succinyl-CoA synthetase alpha subunit [EC:6.2.1.5]
D K00140	3	0	1	0	1	0	0	0	0	1	1	0	0	malonate-semialdehyde dehydrogenase (acetylating) / methylmalonate-semialdehyde dehydrogenase [EC:1.2.1.18 1.2.1.27]
D K01659	0	1	0	0	1	0	0	1	0	0	1	0	0	2-methylcitrate synthase [EC:2.3.3.5]
D K01720	0	0	0	1	1	0	0	1	0	0	1	1	0	2-methylcitrate dehydratase [EC:4.2.1.79]
D K09788	0	1	0	0	1	0	0	0	0	1	1	0	0	2-methylaconitate isomerase [EC:5.2.1.-]
D K01682	0	1	1	1	0	1	1	0	0	0	1	0	0	aconitate hydratase 2 / 2-methylisocitrate dehydratase [EC:4.2.1.3 4.2.1.99]
D K03417	0	1	0	0	1	0	0	0	0	0	1	1	0	methylisocitrate lyase [EC:4.1.3.30]
D K00016	7	0	0	0	0	0	0	0	0	0	0	0	0	L-lactate dehydrogenase [EC:1.1.1.27]
D K00626	11	1	2	2	2	5	6	1	3	5	3	6	3	acetyl-CoA C-acetyltransferase [EC:2.3.1.9]
D K01574	0	0	0	0	0	0	1	0	0	0	0	0	0	acetoacetate decarboxylase [EC:4.1.1.4]
D K18369	1	0	0	0	0	0	0	0	0	0	0	0	0	alcohol dehydrogenase [EC:1.1.1.-]
D K01734	0	0	0	0	0	0	0	0	0	0	1	0	0	methylglyoxal synthase [EC:4.2.3.3]
D K08325	0	1	0	1	0	0	0	0	1	1	1	0	0	NADP-dependent alcohol dehydrogenase [EC:1.1.-.-]
C 00650 Butanoate metabolism [PATH:ko00650]
D K00626	11	1	2	2	2	5	6	1	3	5	3	6	3	acetyl-CoA C-acetyltransferase [EC:2.3.1.9]
D K00074	0	0	1	1	0	0	0	0	0	2	0	3	1	3-hydroxybutyryl-CoA dehydrogenase [EC:1.1.1.157]
D K00022	3	0	0	0	0	0	0	0	0	0	0	0	0	3-hydroxyacyl-CoA dehydrogenase [EC:1.1.1.35]
D K01782	0	0	0	2	2	1	0	1	1	1	2	2	2	3-hydroxyacyl-CoA dehydrogenase / enoyl-CoA hydratase / 3-hydroxybutyryl-CoA epimerase [EC:1.1.1.35 4.2.1.17 5.1.2.3]
D K01692	0	0	0	1	0	1	4	0	0	1	0	3	3	enoyl-CoA hydratase [EC:4.2.1.17]
D K01715	0	0	0	0	0	0	0	0	0	0	0	2	0	enoyl-CoA hydratase [EC:4.2.1.17]
D K07515	2	0	0	0	0	0	0	0	0	0	0	0	0	enoyl-CoA hydratase / long-chain 3-hydroxyacyl-CoA dehydrogenase [EC:4.2.1.17 1.1.1.211]
D K07511	2	0	0	0	0	0	0	0	0	0	0	0	0	enoyl-CoA hydratase [EC:4.2.1.17]
D K00248	0	0	0	1	1	3	2	0	0	0	1	1	1	butyryl-CoA dehydrogenase [EC:1.3.8.1]
D K00209	0	1	0	0	0	0	1	0	0	0	1	0	0	enoyl-[acyl-carrier protein] reductase / trans-2-enoyl-CoA reductase (NAD+) [EC:1.3.1.9 1.3.1.44]
D K04072	0	1	0	0	0	0	1	0	0	0	0	0	0	acetaldehyde dehydrogenase / alcohol dehydrogenase [EC:1.2.1.10 1.1.1.1]
D K04073	0	0	0	0	0	0	0	0	0	1	0	0	0	acetaldehyde dehydrogenase [EC:1.2.1.10]
D K18366	0	0	0	0	0	1	1	0	0	0	1	0	0	acetaldehyde/propanal dehydrogenase [EC:1.2.1.10 1.2.1.87]
D K17865	0	0	0	0	0	0	0	0	1	1	0	0	0	3-hydroxybutyryl-CoA dehydratase [EC:4.2.1.55]
D K03821	0	0	0	0	0	0	0	0	1	2	0	0	0	polyhydroxyalkanoate synthase [EC:2.3.1.-]
D K05973	0	0	0	0	0	0	0	0	1	1	0	0	0	poly(3-hydroxybutyrate) depolymerase [EC:3.1.1.75]
D K00023	0	0	0	0	0	0	0	0	1	1	0	0	0	acetoacetyl-CoA reductase [EC:1.1.1.36]
D K01039	0	0	0	0	0	0	1	0	0	0	0	1	0	glutaconate CoA-transferase, subunit A [EC:2.8.3.12]
D K01040	0	0	0	0	0	0	1	0	0	0	0	1	0	glutaconate CoA-transferase, subunit B [EC:2.8.3.12]
D K00109	21	0	0	0	0	0	0	0	0	0	0	0	0	2-hydroxyglutarate dehydrogenase [EC:1.1.99.2]
D K07246	0	0	0	0	0	0	0	0	1	0	0	0	0	tartrate dehydrogenase/decarboxylase / D-malate dehydrogenase [EC:1.1.1.93 4.1.1.73 1.1.1.83]
D K01799	0	0	0	0	0	0	0	0	0	1	0	0	0	maleate isomerase [EC:5.2.1.1]
D K00239	0	0	0	1	0	0	1	1	0	1	1	2	1	succinate dehydrogenase / fumarate reductase, flavoprotein subunit [EC:1.3.5.1 1.3.5.4]
D K00240	0	0	0	1	0	0	1	1	0	1	1	1	1	succinate dehydrogenase / fumarate reductase, iron-sulfur subunit [EC:1.3.5.1 1.3.5.4]
D K00241	0	0	1	1	1	0	1	1	0	1	1	1	1	succinate dehydrogenase / fumarate reductase, cytochrome b subunit
D K00242	0	0	1	1	1	0	1	0	0	1	1	1	1	succinate dehydrogenase / fumarate reductase, membrane anchor subunit
D K01580	3	0	0	0	0	1	0	1	0	0	1	0	0	glutamate decarboxylase [EC:4.1.1.15]
D K00823	0	0	0	1	0	1	0	1	1	0	0	0	0	4-aminobutyrate aminotransferase [EC:2.6.1.19]
D K07250	0	0	0	0	0	0	0	0	0	1	0	0	1	4-aminobutyrate aminotransferase / (S)-3-amino-2-methylpropionate transaminase [EC:2.6.1.19 2.6.1.22]
D K13524	1	0	0	0	0	0	0	0	0	0	0	0	0	4-aminobutyrate aminotransferase / (S)-3-amino-2-methylpropionate transaminase [EC:2.6.1.19 2.6.1.22]
D K00135	0	0	1	3	2	0	2	0	0	1	2	0	1	succinate-semialdehyde dehydrogenase / glutarate-semialdehyde dehydrogenase [EC:1.2.1.16 1.2.1.79 1.2.1.20]
D K00139	15	0	0	0	0	0	0	0	0	0	0	0	0	succinate-semialdehyde dehydrogenase [EC:1.2.1.24]
D K18118	0	0	0	0	0	0	0	0	0	0	1	0	1	succinyl-CoA:acetate CoA-transferase [EC:2.8.3.18]
D K00656	0	1	0	0	0	0	0	0	0	0	0	0	0	formate C-acetyltransferase [EC:2.3.1.54]
D K00174	0	0	0	0	0	0	1	1	0	0	0	0	0	2-oxoglutarate/2-oxoacid ferredoxin oxidoreductase subunit alpha [EC:1.2.7.3 1.2.7.11]
D K00175	0	0	0	0	0	0	1	1	0	0	0	0	0	2-oxoglutarate/2-oxoacid ferredoxin oxidoreductase subunit beta [EC:1.2.7.3 1.2.7.11]
D K01641	1	0	0	0	0	0	0	0	0	0	0	0	0	hydroxymethylglutaryl-CoA synthase [EC:2.3.3.10]
D K01640	1	0	0	1	0	0	1	0	0	0	1	0	0	hydroxymethylglutaryl-CoA lyase [EC:4.1.3.4]
D K01027	2	1	0	0	0	0	0	0	0	0	0	0	0	3-oxoacid CoA-transferase [EC:2.8.3.5]
D K01028	0	0	0	1	0	0	0	0	1	1	2	1	2	3-oxoacid CoA-transferase subunit A [EC:2.8.3.5]
D K01029	0	1	0	0	0	0	0	0	1	2	2	1	2	3-oxoacid CoA-transferase subunit B [EC:2.8.3.5]
D K01907	2	0	0	0	0	2	1	0	0	0	0	0	0	acetoacetyl-CoA synthetase [EC:6.2.1.16]
D K00019	10	0	0	0	0	0	0	0	1	2	1	0	1	3-hydroxybutyrate dehydrogenase [EC:1.1.1.30]
D K01652	0	2	1	1	1	0	1	0	3	3	2	2	2	acetolactate synthase I/II/III large subunit [EC:2.2.1.6]
D K01653	0	1	1	1	1	0	1	0	1	1	1	1	1	acetolactate synthase I/III small subunit [EC:2.2.1.6]
D K11258	0	1	0	0	0	0	0	0	0	0	1	0	0	acetolactate synthase II small subunit [EC:2.2.1.6]
D K01575	0	1	0	0	0	0	0	0	0	0	0	0	0	acetolactate decarboxylase [EC:4.1.1.5]
D K00004	0	0	0	1	0	0	1	0	0	1	0	1	0	(R,R)-butanediol dehydrogenase / meso-butanediol dehydrogenase / diacetyl reductase [EC:1.1.1.4 1.1.1.- 1.1.1.303]
D K03366	0	0	0	0	0	1	0	0	0	0	0	0	0	meso-butanediol dehydrogenase / (S,S)-butanediol dehydrogenase / diacetyl reductase [EC:1.1.1.- 1.1.1.76 1.1.1.304]
D K18009	0	0	1	0	1	0	2	0	0	0	0	0	0	meso-butanediol dehydrogenase / (S,S)-butanediol dehydrogenase / diacetyl reductase [EC:1.1.1.- 1.1.1.76 1.1.1.304]
C 00660 C5-Branched dibasic acid metabolism [PATH:ko00660]
D K01652	0	2	1	1	1	0	1	0	3	3	2	2	2	acetolactate synthase I/II/III large subunit [EC:2.2.1.6]
D K01653	0	1	1	1	1	0	1	0	1	1	1	1	1	acetolactate synthase I/III small subunit [EC:2.2.1.6]
D K11258	0	1	0	0	0	0	0	0	0	0	1	0	0	acetolactate synthase II small subunit [EC:2.2.1.6]
D K01575	0	1	0	0	0	0	0	0	0	0	0	0	0	acetolactate decarboxylase [EC:4.1.1.5]
D K01903	0	0	0	0	0	1	1	1	0	1	1	1	1	succinyl-CoA synthetase beta subunit [EC:6.2.1.5]
D K01902	0	0	1	0	0	1	1	1	0	1	1	1	1	succinyl-CoA synthetase alpha subunit [EC:6.2.1.5]
D K08691	0	0	0	0	0	0	1	0	1	1	0	0	0	malyl-CoA/(S)-citramalyl-CoA lyase [EC:4.1.3.24 4.1.3.25]
D K14449	0	0	0	0	0	1	1	0	0	1	0	0	0	2-methylfumaryl-CoA hydratase [EC:4.2.1.148]
D K09011	0	0	0	0	0	1	1	0	0	0	0	0	0	D-citramalate synthase [EC:2.3.1.182]
D K01703	0	0	0	1	1	1	1	1	0	1	1	1	1	3-isopropylmalate/(R)-2-methylmalate dehydratase large subunit [EC:4.2.1.33 4.2.1.35]
D K01704	0	0	0	1	1	1	1	1	0	1	1	1	1	3-isopropylmalate/(R)-2-methylmalate dehydratase small subunit [EC:4.2.1.33 4.2.1.35]
D K00052	0	0	0	1	1	1	1	1	0	1	1	1	0	3-isopropylmalate dehydrogenase [EC:1.1.1.85]
C 00562 Inositol phosphate metabolism [PATH:ko00562]
D K00914	1	0	0	0	0	0	0	0	0	0	0	0	0	phosphatidylinositol 3-kinase [EC:2.7.1.137]
D K18081	3	0	0	0	0	0	0	0	0	0	0	0	0	myotubularin-related protein 1/2 [EC:3.1.3.64 3.1.3.95]
D K18083	4	0	0	0	0	0	0	0	0	0	0	0	0	myotubularin-related protein 6/7/8 [EC:3.1.3.64 3.1.3.95]
D K18086	3	0	0	0	0	0	0	0	0	0	0	0	0	myotubularin-related protein 14 [EC:3.1.3.64 3.1.3.95]
D K00888	2	0	0	0	0	0	0	0	0	0	0	0	0	phosphatidylinositol 4-kinase A [EC:2.7.1.67]
D K19801	6	0	0	0	0	0	0	0	0	0	0	0	0	phosphatidylinositol 4-kinase B [EC:2.7.1.67]
D K13711	5	0	0	0	0	0	0	0	0	0	0	0	0	phosphatidylinositol 4-kinase type 2 [EC:2.7.1.67]
D K00889	1	0	0	0	0	0	0	0	0	0	0	0	0	1-phosphatidylinositol-4-phosphate 5-kinase [EC:2.7.1.68]
D K01099	2	0	0	0	0	0	0	0	0	0	0	0	0	inositol polyphosphate 5-phosphatase INPP5B/F [EC:3.1.3.36]
D K20278	2	0	0	0	0	0	0	0	0	0	0	0	0	inositol polyphosphate 5-phosphatase INPP5E [EC:3.1.3.36]
D K00922	5	0	0	0	0	0	0	0	0	0	0	0	0	phosphatidylinositol-4,5-bisphosphate 3-kinase [EC:2.7.1.153]
D K01109	5	0	0	0	0	0	0	0	0	0	0	0	0	inositol polyphosphate-4-phosphatase [EC:3.1.3.66]
D K00921	2	0	0	0	0	0	0	0	0	0	0	0	0	1-phosphatidylinositol-3-phosphate 5-kinase [EC:2.7.1.150]
D K00920	2	0	0	0	0	0	0	0	0	0	0	0	0	1-phosphatidylinositol-5-phosphate 4-kinase [EC:2.7.1.149]
D K05858	7	0	0	0	0	0	0	0	0	0	0	0	0	phosphatidylinositol phospholipase C, beta [EC:3.1.4.11]
D K05857	8	0	0	0	0	0	0	0	0	0	0	0	0	phosphatidylinositol phospholipase C, delta [EC:3.1.4.11]
D K05860	2	0	0	0	0	0	0	0	0	0	0	0	0	phosphatidylinositol phospholipase C, epsilon [EC:3.1.4.11]
D K01092	3	0	2	0	1	1	1	2	2	3	1	2	2	myo-inositol-1(or 4)-monophosphatase [EC:3.1.3.25]
D K15759	1	0	0	0	0	0	0	0	0	0	0	0	0	inositol monophosphatase 3 [EC:3.1.3.25 3.1.3.7]
D K00999	4	0	0	0	0	0	0	0	0	0	0	0	0	CDP-diacylglycerol--inositol 3-phosphatidyltransferase [EC:2.7.8.11]
D K01858	0	0	0	0	0	0	0	0	0	0	0	1	1	myo-inositol-1-phosphate synthase [EC:5.5.1.4]
D K01107	1	0	0	0	0	0	0	0	0	0	0	0	0	inositol polyphosphate 1-phosphatase [EC:3.1.3.57]
D K01106	3	0	0	0	0	0	0	0	0	0	0	0	0	inositol-1,4,5-trisphosphate 5-phosphatase [EC:3.1.3.56]
D K03103	3	0	0	0	0	0	0	0	0	0	0	0	0	multiple inositol-polyphosphate phosphatase / 2,3-bisphosphoglycerate 3-phosphatase [EC:3.1.3.62 3.1.3.80]
D K00911	6	0	0	0	0	0	0	0	0	0	0	0	0	1D-myo-inositol-triphosphate 3-kinase [EC:2.7.1.127]
D K00915	1	0	0	0	0	0	0	0	0	0	0	0	0	inositol-polyphosphate multikinase [EC:2.7.1.140 2.7.1.151]
D K10572	1	0	0	0	0	0	0	0	0	0	0	0	0	inositol-pentakisphosphate 2-kinase [EC:2.7.1.158]
D K00469	3	0	0	0	0	0	0	0	0	0	0	0	0	inositol oxygenase [EC:1.13.99.1]
D K00010	1	0	0	0	0	0	0	0	0	0	0	1	0	myo-inositol 2-dehydrogenase / D-chiro-inositol 1-dehydrogenase [EC:1.1.1.18 1.1.1.369]
D K16044	0	1	0	0	0	0	0	0	0	0	0	0	0	scyllo-inositol 2-dehydrogenase (NADP+) [EC:1.1.1.371]
D K00140	3	0	1	0	1	0	0	0	0	1	1	0	0	malonate-semialdehyde dehydrogenase (acetylating) / methylmalonate-semialdehyde dehydrogenase [EC:1.2.1.18 1.2.1.27]
D K01803	1	0	1	0	1	1	1	1	1	1	1	2	0	triosephosphate isomerase (TIM) [EC:5.3.1.1]
B Energy metabolism
C 00190 Oxidative phosphorylation [PATH:ko00190]
D K00329	0	0	0	0	0	1	1	0	1	2	0	0	0	NADH dehydrogenase [EC:1.6.5.3]
D K00330	0	0	1	1	0	1	0	0	1	1	0	0	0	NADH-quinone oxidoreductase subunit A [EC:1.6.5.3]
D K00331	0	0	1	1	0	1	0	0	1	1	0	0	0	NADH-quinone oxidoreductase subunit B [EC:1.6.5.3]
D K00332	0	0	0	0	0	0	0	0	1	1	0	0	0	NADH-quinone oxidoreductase subunit C [EC:1.6.5.3]
D K00333	0	0	0	0	0	0	0	0	1	1	0	0	0	NADH-quinone oxidoreductase subunit D [EC:1.6.5.3]
D K13378	0	0	0	2	0	1	0	0	0	0	0	0	0	NADH-quinone oxidoreductase subunit C/D [EC:1.6.5.3]
D K00334	0	0	0	1	0	1	0	0	2	2	0	0	0	NADH-quinone oxidoreductase subunit E [EC:1.6.5.3]
D K00335	0	0	0	1	0	1	0	0	1	1	0	0	0	NADH-quinone oxidoreductase subunit F [EC:1.6.5.3]
D K00336	0	0	0	1	0	1	0	0	1	1	0	0	0	NADH-quinone oxidoreductase subunit G [EC:1.6.5.3]
D K00337	0	0	0	1	0	1	0	0	1	1	0	0	0	NADH-quinone oxidoreductase subunit H [EC:1.6.5.3]
D K00338	0	0	0	1	0	1	0	0	1	1	0	0	0	NADH-quinone oxidoreductase subunit I [EC:1.6.5.3]
D K00339	0	0	0	1	0	1	0	0	1	1	0	0	0	NADH-quinone oxidoreductase subunit J [EC:1.6.5.3]
D K00340	0	0	0	1	0	1	0	0	1	1	0	0	0	NADH-quinone oxidoreductase subunit K [EC:1.6.5.3]
D K00341	0	0	1	1	0	0	0	0	1	1	0	0	0	NADH-quinone oxidoreductase subunit L [EC:1.6.5.3]
D K00342	0	0	1	1	0	0	0	0	1	1	0	0	1	NADH-quinone oxidoreductase subunit M [EC:1.6.5.3]
D K00343	0	0	1	1	1	1	0	0	1	1	0	0	1	NADH-quinone oxidoreductase subunit N [EC:1.6.5.3]
D K03878	46	0	0	0	0	0	0	0	0	0	0	0	0	NADH-ubiquinone oxidoreductase chain 1 [EC:1.6.5.3]
D K03880	3	0	0	0	0	0	0	0	0	0	0	0	0	NADH-ubiquinone oxidoreductase chain 3 [EC:1.6.5.3]
D K03881	39	0	0	0	0	0	0	0	0	0	0	0	0	NADH-ubiquinone oxidoreductase chain 4 [EC:1.6.5.3]
D K03883	29	0	0	0	0	0	0	0	0	0	0	0	0	NADH-ubiquinone oxidoreductase chain 5 [EC:1.6.5.3]
D K03884	3	0	0	0	0	0	0	0	0	0	0	0	0	NADH-ubiquinone oxidoreductase chain 6 [EC:1.6.5.3]
D K03934	1	0	0	0	0	0	0	0	0	0	0	0	0	NADH dehydrogenase (ubiquinone) Fe-S protein 1 [EC:1.6.5.3 1.6.99.3]
D K03935	4	0	0	0	0	0	0	0	0	0	0	0	0	NADH dehydrogenase (ubiquinone) Fe-S protein 2 [EC:1.6.5.3 1.6.99.3]
D K03938	1	0	0	0	0	0	0	0	0	0	0	0	0	NADH dehydrogenase (ubiquinone) Fe-S protein 5
D K03939	1	0	0	0	0	0	0	0	0	0	0	0	0	NADH dehydrogenase (ubiquinone) Fe-S protein 6
D K03940	3	0	0	0	0	0	0	0	0	0	0	0	0	NADH dehydrogenase (ubiquinone) Fe-S protein 7 [EC:1.6.5.3 1.6.99.3]
D K03941	2	0	0	0	0	0	0	0	0	0	0	0	0	NADH dehydrogenase (ubiquinone) Fe-S protein 8 [EC:1.6.5.3 1.6.99.3]
D K03942	3	0	0	0	0	0	0	0	0	0	0	0	0	NADH dehydrogenase (ubiquinone) flavoprotein 1 [EC:1.6.5.3 1.6.99.3]
D K03943	1	0	0	0	0	0	0	0	0	0	0	0	0	NADH dehydrogenase (ubiquinone) flavoprotein 2 [EC:1.6.5.3 1.6.99.3]
D K03946	1	0	0	0	0	0	0	0	0	0	0	0	0	NADH dehydrogenase (ubiquinone) 1 alpha subcomplex subunit 2
D K03948	2	0	0	0	0	0	0	0	0	0	0	0	0	NADH dehydrogenase (ubiquinone) 1 alpha subcomplex subunit 4
D K03949	2	0	0	0	0	0	0	0	0	0	0	0	0	NADH dehydrogenase (ubiquinone) 1 alpha subcomplex subunit 5
D K03952	1	0	0	0	0	0	0	0	0	0	0	0	0	NADH dehydrogenase (ubiquinone) 1 alpha subcomplex subunit 8
D K03953	1	0	0	0	0	0	0	0	0	0	0	0	0	NADH dehydrogenase (ubiquinone) 1 alpha subcomplex subunit 9
D K03955	1	0	0	0	0	0	0	0	0	0	0	0	0	NADH dehydrogenase (ubiquinone) 1 alpha/beta subcomplex 1
D K11352	1	0	0	0	0	0	0	0	0	0	0	0	0	NADH dehydrogenase (ubiquinone) 1 alpha subcomplex subunit 12
D K11353	1	0	0	0	0	0	0	0	0	0	0	0	0	NADH dehydrogenase (ubiquinone) 1 alpha subcomplex subunit 13
D K03961	1	0	0	0	0	0	0	0	0	0	0	0	0	NADH dehydrogenase (ubiquinone) 1 beta subcomplex subunit 5
D K03962	1	0	0	0	0	0	0	0	0	0	0	0	0	NADH dehydrogenase (ubiquinone) 1 beta subcomplex subunit 6
D K03963	1	0	0	0	0	0	0	0	0	0	0	0	0	NADH dehydrogenase (ubiquinone) 1 beta subcomplex subunit 7
D K03965	1	0	0	0	0	0	0	0	0	0	0	0	0	NADH dehydrogenase (ubiquinone) 1 beta subcomplex subunit 9
D K11351	1	0	0	0	0	0	0	0	0	0	0	0	0	NADH dehydrogenase (ubiquinone) 1 beta subcomplex subunit 11
D K00356	0	0	0	0	0	0	0	0	1	1	0	0	0	NADH dehydrogenase [EC:1.6.99.3]
D K03885	0	0	0	0	0	1	2	1	1	0	1	1	1	NADH dehydrogenase [EC:1.6.99.3]
D K00234	2	0	0	0	0	0	0	0	0	0	0	0	0	succinate dehydrogenase (ubiquinone) flavoprotein subunit [EC:1.3.5.1]
D K00235	1	0	0	0	0	0	0	0	0	0	0	0	0	succinate dehydrogenase (ubiquinone) iron-sulfur subunit [EC:1.3.5.1]
D K00237	1	0	0	0	0	0	0	0	0	0	0	0	0	succinate dehydrogenase (ubiquinone) membrane anchor subunit
D K00239	0	0	0	1	0	0	1	1	0	1	1	2	1	succinate dehydrogenase / fumarate reductase, flavoprotein subunit [EC:1.3.5.1 1.3.5.4]
D K00240	0	0	0	1	0	0	1	1	0	1	1	1	1	succinate dehydrogenase / fumarate reductase, iron-sulfur subunit [EC:1.3.5.1 1.3.5.4]
D K00241	0	0	1	1	1	0	1	1	0	1	1	1	1	succinate dehydrogenase / fumarate reductase, cytochrome b subunit
D K00242	0	0	1	1	1	0	1	0	0	1	1	1	1	succinate dehydrogenase / fumarate reductase, membrane anchor subunit
D K00411	3	1	0	0	1	1	1	0	0	1	1	0	0	ubiquinol-cytochrome c reductase iron-sulfur subunit [EC:1.10.2.2]
D K00412	44	1	0	0	1	0	1	0	0	0	1	0	0	ubiquinol-cytochrome c reductase cytochrome b subunit
D K00413	0	1	0	0	1	0	0	0	0	1	1	0	0	ubiquinol-cytochrome c reductase cytochrome c1 subunit
D K00410	0	0	0	0	0	0	0	0	0	1	0	0	0	ubiquinol-cytochrome c reductase cytochrome b/c1 subunit
D K00417	1	0	0	0	0	0	0	0	0	0	0	0	0	ubiquinol-cytochrome c reductase subunit 7
D K00418	3	0	0	0	0	0	0	0	0	0	0	0	0	ubiquinol-cytochrome c reductase subunit 8
D K03889	0	0	0	0	0	0	0	0	0	0	0	1	1	ubiquinol-cytochrome c reductase cytochrome c subunit
D K03890	0	0	0	0	0	0	0	0	0	0	0	1	1	ubiquinol-cytochrome c reductase iron-sulfur subunit
D K03891	0	0	0	0	0	0	0	0	0	0	0	1	1	ubiquinol-cytochrome c reductase cytochrome b subunit
D K02257	1	0	0	0	0	1	1	1	1	1	2	1	1	protoheme IX farnesyltransferase [EC:2.5.1.-]
D K02300	0	0	0	0	0	0	1	0	0	0	1	0	0	cytochrome o ubiquinol oxidase subunit IV
D K02277	0	0	2	1	1	2	3	1	0	0	1	0	0	cytochrome c oxidase subunit IV [EC:1.9.3.1]
D K02276	0	0	0	0	0	3	3	2	1	1	1	1	1	cytochrome c oxidase subunit III [EC:1.9.3.1]
D K02274	0	0	0	0	0	1	1	1	2	2	2	1	1	cytochrome c oxidase subunit I [EC:1.9.3.1]
D K02275	0	0	0	0	0	2	2	1	1	2	1	1	1	cytochrome c oxidase subunit II [EC:1.9.3.1]
D K02262	34	0	0	0	0	0	0	0	0	0	0	0	0	cytochrome c oxidase subunit 3
D K02256	17	0	0	0	0	0	0	0	0	0	0	0	0	cytochrome c oxidase subunit 1 [EC:1.9.3.1]
D K02261	58	0	0	0	0	0	0	0	0	0	0	0	0	cytochrome c oxidase subunit 2
D K02263	9	0	0	0	0	0	0	0	0	0	0	0	0	cytochrome c oxidase subunit 4
D K02264	2	0	0	0	0	0	0	0	0	0	0	0	0	cytochrome c oxidase subunit 5a
D K02265	1	0	0	0	0	0	0	0	0	0	0	0	0	cytochrome c oxidase subunit 5b
D K02266	1	0	0	0	0	0	0	0	0	0	0	0	0	cytochrome c oxidase subunit 6a
D K02267	1	0	0	0	0	0	0	0	0	0	0	0	0	cytochrome c oxidase subunit 6b
D K02272	1	0	0	0	0	0	0	0	0	0	0	0	0	cytochrome c oxidase subunit 7c
D K02258	12	0	0	0	0	1	0	0	1	1	1	0	0	cytochrome c oxidase assembly protein subunit 11
D K02259	2	0	0	0	0	0	1	0	1	1	1	1	0	cytochrome c oxidase assembly protein subunit 15
D K00404	0	0	0	1	0	0	0	0	2	1	1	0	0	cytochrome c oxidase cbb3-type subunit I [EC:1.9.3.1]
D K00405	0	0	0	1	0	0	0	0	1	1	1	0	0	cytochrome c oxidase cbb3-type subunit II
D K00407	0	0	0	1	0	0	0	0	0	1	1	0	0	cytochrome c oxidase cbb3-type subunit IV
D K00406	0	0	1	1	0	0	0	0	2	1	1	0	0	cytochrome c oxidase cbb3-type subunit III
D K02299	0	0	0	0	0	0	0	0	0	0	1	0	0	cytochrome o ubiquinol oxidase subunit III
D K02298	0	0	0	0	0	0	1	0	0	0	0	0	0	cytochrome o ubiquinol oxidase subunit I [EC:1.10.3.10]
D K02297	0	0	0	0	0	0	1	0	0	0	1	0	0	cytochrome o ubiquinol oxidase subunit II [EC:1.10.3.10]
D K00425	0	1	2	3	1	0	0	0	0	0	1	1	0	cytochrome d ubiquinol oxidase subunit I [EC:1.10.3.14]
D K00426	0	1	2	3	1	0	0	0	0	0	1	0	0	cytochrome d ubiquinol oxidase subunit II [EC:1.10.3.14]
D K02111	0	0	0	0	0	1	1	0	0	2	1	1	1	F-type H+-transporting ATPase subunit alpha [EC:3.6.3.14]
D K02112	0	0	0	1	0	1	1	1	1	2	1	1	1	F-type H+-transporting ATPase subunit beta [EC:3.6.3.14]
D K02115	0	0	0	0	0	1	1	1	1	2	1	1	1	F-type H+-transporting ATPase subunit gamma
D K02113	0	0	0	0	0	1	1	1	1	2	1	0	0	F-type H+-transporting ATPase subunit delta
D K02114	0	0	1	0	0	1	1	1	0	1	1	1	1	F-type H+-transporting ATPase subunit epsilon
D K02108	0	0	0	0	0	1	1	0	0	2	1	1	1	F-type H+-transporting ATPase subunit a
D K02109	0	0	0	0	0	1	1	1	0	3	1	2	2	F-type H+-transporting ATPase subunit b
D K02110	0	0	0	0	0	1	1	1	0	1	1	1	1	F-type H+-transporting ATPase subunit c
D K02132	7	0	0	0	0	0	0	0	0	0	0	0	0	F-type H+-transporting ATPase subunit alpha
D K02133	6	0	0	0	0	0	0	0	0	0	0	0	0	F-type H+-transporting ATPase subunit beta [EC:3.6.3.14]
D K02136	6	0	0	0	0	0	0	0	0	0	0	0	0	F-type H+-transporting ATPase subunit gamma
D K02134	1	0	0	0	0	0	0	0	0	0	0	0	0	F-type H+-transporting ATPase subunit delta
D K02137	2	0	0	0	0	0	0	0	0	0	0	0	0	F-type H+-transporting ATPase subunit O
D K02127	1	0	0	0	0	0	0	0	0	0	0	0	0	F-type H+-transporting ATPase subunit b
D K02138	1	0	0	0	0	0	0	0	0	0	0	0	0	F-type H+-transporting ATPase subunit d
D K02130	2	0	0	0	0	0	0	0	0	0	0	0	0	F-type H+-transporting ATPase subunit f
D K02140	1	0	0	0	0	0	0	0	0	0	0	0	0	F-type H+-transporting ATPase subunit g
D K02131	1	0	0	0	0	0	0	0	0	0	0	0	0	F-type H+-transporting ATPase subunit 6
D K02145	5	0	0	0	0	0	0	0	0	0	0	0	0	V-type H+-transporting ATPase subunit A [EC:3.6.3.14]
D K02147	2	0	0	0	0	0	0	0	0	0	0	0	0	V-type H+-transporting ATPase subunit B
D K02148	7	0	0	0	0	0	0	0	0	0	0	0	0	V-type H+-transporting ATPase subunit C
D K02149	5	0	0	0	0	0	0	0	0	0	0	0	0	V-type H+-transporting ATPase subunit D
D K02150	1	0	0	0	0	0	0	0	0	0	0	0	0	V-type H+-transporting ATPase subunit E
D K02152	1	0	0	0	0	0	0	0	0	0	0	0	0	V-type H+-transporting ATPase subunit G
D K02144	2	0	0	0	0	0	0	0	0	0	0	0	0	V-type H+-transporting ATPase subunit H
D K02154	7	0	0	0	0	0	0	0	0	0	0	0	0	V-type H+-transporting ATPase subunit a
D K02155	3	0	0	0	0	0	0	0	0	0	0	0	0	V-type H+-transporting ATPase 16kDa proteolipid subunit
D K03661	1	0	0	0	0	0	0	0	0	0	0	0	0	V-type H+-transporting ATPase 21kDa proteolipid subunit
D K02146	5	0	0	0	0	0	0	0	0	0	0	0	0	V-type H+-transporting ATPase subunit d
D K02153	1	0	0	0	0	0	0	0	0	0	0	0	0	V-type H+-transporting ATPase subunit e
D K03662	1	0	0	0	0	0	0	0	0	0	0	0	0	V-type H+-transporting ATPase S1 subunit
D K01507	0	0	2	1	0	2	1	1	0	0	0	1	2	inorganic pyrophosphatase [EC:3.6.1.1]
D K15986	0	1	0	0	0	0	0	0	1	1	1	0	0	manganese-dependent inorganic pyrophosphatase [EC:3.6.1.1]
D K15987	0	0	0	0	0	1	1	1	0	0	0	0	0	K(+)-stimulated pyrophosphate-energized sodium pump [EC:3.6.1.1]
D K11726	3	0	0	0	0	0	0	0	0	0	0	0	0	nucleosome-remodeling factor 38 kDa subunit [EC:3.6.1.1]
D K00937	0	0	1	2	0	0	0	1	1	1	0	1	1	polyphosphate kinase [EC:2.7.4.1]
C 00195 Photosynthesis [PATH:ko00195]
D K02639	0	0	0	0	0	0	0	0	1	0	0	0	0	ferredoxin
D K02114	0	0	1	0	0	1	1	1	0	1	1	1	1	F-type H+-transporting ATPase subunit epsilon
D K02112	0	0	0	1	0	1	1	1	1	2	1	1	1	F-type H+-transporting ATPase subunit beta [EC:3.6.3.14]
D K02115	0	0	0	0	0	1	1	1	1	2	1	1	1	F-type H+-transporting ATPase subunit gamma
D K02111	0	0	0	0	0	1	1	0	0	2	1	1	1	F-type H+-transporting ATPase subunit alpha [EC:3.6.3.14]
D K02113	0	0	0	0	0	1	1	1	1	2	1	0	0	F-type H+-transporting ATPase subunit delta
D K02109	0	0	0	0	0	1	1	1	0	3	1	2	2	F-type H+-transporting ATPase subunit b
D K02110	0	0	0	0	0	1	1	1	0	1	1	1	1	F-type H+-transporting ATPase subunit c
D K02108	0	0	0	0	0	1	1	0	0	2	1	1	1	F-type H+-transporting ATPase subunit a
C 00196 Photosynthesis - antenna proteins [PATH:ko00196]
C 00194 Photosynthesis proteins [BR:ko00194]
C 00710 Carbon fixation in photosynthetic organisms [PATH:ko00710]
D K00927	3	0	1	1	0	1	1	1	1	1	1	1	0	phosphoglycerate kinase [EC:2.7.2.3]
D K00134	25	0	1	3	1	2	2	0	3	3	4	2	1	glyceraldehyde 3-phosphate dehydrogenase [EC:1.2.1.12]
D K01623	13	0	1	0	1	0	0	0	1	1	0	0	0	fructose-bisphosphate aldolase, class I [EC:4.1.2.13]
D K01624	0	0	1	1	0	1	1	1	1	0	1	2	2	fructose-bisphosphate aldolase, class II [EC:4.1.2.13]
D K03841	2	0	1	1	1	0	0	0	0	0	1	0	0	fructose-1,6-bisphosphatase I [EC:3.1.3.11]
D K02446	0	0	0	0	0	0	0	0	1	1	0	1	1	fructose-1,6-bisphosphatase II [EC:3.1.3.11]
D K00615	1	0	1	1	1	1	1	1	1	1	1	2	1	transketolase [EC:2.2.1.1]
D K01807	3	1	0	0	1	1	1	0	1	1	1	0	0	ribose 5-phosphate isomerase A [EC:5.3.1.6]
D K01808	0	0	0	0	0	0	0	0	0	1	0	2	0	ribose 5-phosphate isomerase B [EC:5.3.1.6]
D K00855	0	0	0	0	0	0	0	0	0	0	2	0	0	phosphoribulokinase [EC:2.7.1.19]
D K01803	1	0	1	0	1	1	1	1	1	1	1	2	0	triosephosphate isomerase (TIM) [EC:5.3.1.1]
D K01783	1	0	1	1	1	1	1	1	0	1	1	1	1	ribulose-phosphate 3-epimerase [EC:5.1.3.1]
D K11214	1	0	0	0	0	0	0	0	0	0	0	0	0	sedoheptulokinase [EC:2.7.1.14]
D K01595	0	0	0	0	0	0	0	1	0	0	1	1	0	phosphoenolpyruvate carboxylase [EC:4.1.1.31]
D K01610	0	0	0	0	0	0	1	1	0	1	1	0	0	phosphoenolpyruvate carboxykinase (ATP) [EC:4.1.1.49]
D K00814	1	0	0	0	0	0	0	0	0	0	0	0	0	alanine transaminase [EC:2.6.1.2]
D K01006	0	0	0	0	0	0	0	1	1	1	0	0	0	pyruvate, orthophosphate dikinase [EC:2.7.9.1]
D K00029	3	0	0	0	0	0	0	0	2	2	0	0	0	malate dehydrogenase (oxaloacetate-decarboxylating)(NADP+) [EC:1.1.1.40]
D K14455	4	0	0	0	0	0	0	0	0	0	0	0	0	aspartate aminotransferase, mitochondrial [EC:2.6.1.1]
D K00025	22	0	0	0	0	0	0	0	0	0	0	0	0	malate dehydrogenase [EC:1.1.1.37]
D K00026	3	0	0	0	0	0	0	0	0	0	0	0	0	malate dehydrogenase [EC:1.1.1.37]
D K00024	0	1	1	1	0	1	1	0	0	1	1	1	1	malate dehydrogenase [EC:1.1.1.37]
C 00720 Carbon fixation pathways in prokaryotes [PATH:ko00720]
D K01007	6	0	0	1	0	0	1	0	0	0	1	0	0	pyruvate, water dikinase [EC:2.7.9.2]
D K01006	0	0	0	0	0	0	0	1	1	1	0	0	0	pyruvate, orthophosphate dikinase [EC:2.7.9.1]
D K01595	0	0	0	0	0	0	0	1	0	0	1	1	0	phosphoenolpyruvate carboxylase [EC:4.1.1.31]
D K01958	2	0	0	0	0	0	0	0	1	1	0	1	1	pyruvate carboxylase [EC:6.4.1.1]
D K00024	0	1	1	1	0	1	1	0	0	1	1	1	1	malate dehydrogenase [EC:1.1.1.37]
D K01676	0	0	0	0	0	1	1	0	0	0	1	0	0	fumarate hydratase, class I [EC:4.2.1.2]
D K01679	3	0	0	1	0	0	1	0	1	1	1	1	1	fumarate hydratase, class II [EC:4.2.1.2]
D K00239	0	0	0	1	0	0	1	1	0	1	1	2	1	succinate dehydrogenase / fumarate reductase, flavoprotein subunit [EC:1.3.5.1 1.3.5.4]
D K00240	0	0	0	1	0	0	1	1	0	1	1	1	1	succinate dehydrogenase / fumarate reductase, iron-sulfur subunit [EC:1.3.5.1 1.3.5.4]
D K00241	0	0	1	1	1	0	1	1	0	1	1	1	1	succinate dehydrogenase / fumarate reductase, cytochrome b subunit
D K00242	0	0	1	1	1	0	1	0	0	1	1	1	1	succinate dehydrogenase / fumarate reductase, membrane anchor subunit
D K01902	0	0	1	0	0	1	1	1	0	1	1	1	1	succinyl-CoA synthetase alpha subunit [EC:6.2.1.5]
D K01903	0	0	0	0	0	1	1	1	0	1	1	1	1	succinyl-CoA synthetase beta subunit [EC:6.2.1.5]
D K00626	11	1	2	2	2	5	6	1	3	5	3	6	3	acetyl-CoA C-acetyltransferase [EC:2.3.1.9]
D K00174	0	0	0	0	0	0	1	1	0	0	0	0	0	2-oxoglutarate/2-oxoacid ferredoxin oxidoreductase subunit alpha [EC:1.2.7.3 1.2.7.11]
D K00175	0	0	0	0	0	0	1	1	0	0	0	0	0	2-oxoglutarate/2-oxoacid ferredoxin oxidoreductase subunit beta [EC:1.2.7.3 1.2.7.11]
D K00031	3	1	1	2	2	0	1	1	1	1	3	1	0	isocitrate dehydrogenase [EC:1.1.1.42]
D K01681	4	1	1	0	1	0	1	1	1	1	2	2	1	aconitate hydratase [EC:4.2.1.3]
D K01682	0	1	1	1	0	1	1	0	0	0	1	0	0	aconitate hydratase 2 / 2-methylisocitrate dehydratase [EC:4.2.1.3 4.2.1.99]
D K01648	1	0	0	0	0	0	0	0	0	0	0	0	0	ATP citrate (pro-S)-lyase [EC:2.3.3.8]
D K01962	0	0	1	1	1	2	1	1	1	1	1	0	0	acetyl-CoA carboxylase carboxyl transferase subunit alpha [EC:6.4.1.2]
D K02160	0	0	0	0	0	0	1	1	1	1	1	0	0	acetyl-CoA carboxylase biotin carboxyl carrier protein
D K01961	0	0	0	1	0	0	1	0	1	1	1	0	0	acetyl-CoA carboxylase, biotin carboxylase subunit [EC:6.4.1.2 6.3.4.14]
D K01963	0	0	1	1	0	0	1	0	1	1	1	0	0	acetyl-CoA carboxylase carboxyl transferase subunit beta [EC:6.4.1.2]
D K08691	0	0	0	0	0	0	1	0	1	1	0	0	0	malyl-CoA/(S)-citramalyl-CoA lyase [EC:4.1.3.24 4.1.3.25]
D K14449	0	0	0	0	0	1	1	0	0	1	0	0	0	2-methylfumaryl-CoA hydratase [EC:4.2.1.148]
D K05606	9	0	0	0	0	1	2	0	1	1	0	0	0	methylmalonyl-CoA/ethylmalonyl-CoA epimerase [EC:5.1.99.1]
D K01847	4	0	0	0	0	1	1	0	1	1	0	0	0	methylmalonyl-CoA mutase [EC:5.4.99.2]
D K01848	0	0	0	0	0	1	1	0	0	0	0	0	0	methylmalonyl-CoA mutase, N-terminal domain [EC:5.4.99.2]
D K01938	0	0	0	0	0	0	0	1	1	1	0	0	0	formate--tetrahydrofolate ligase [EC:6.3.4.3]
D K01491	0	0	0	1	1	0	1	1	1	1	1	1	0	methylenetetrahydrofolate dehydrogenase (NADP+) / methenyltetrahydrofolate cyclohydrolase [EC:1.5.1.5 3.5.4.9]
D K00297	3	0	0	0	1	1	1	0	2	2	0	2	0	methylenetetrahydrofolate reductase (NADPH) [EC:1.5.1.20]
D K03518	0	0	0	0	0	0	0	0	0	1	0	1	1	carbon-monoxide dehydrogenase small subunit [EC:1.2.7.4]
D K03519	0	0	0	0	0	0	0	0	0	1	0	1	0	carbon-monoxide dehydrogenase medium subunit [EC:1.2.7.4]
D K03520	0	0	0	0	0	0	0	0	0	1	0	1	1	carbon-monoxide dehydrogenase large subunit [EC:1.2.7.4]
D K00625	0	0	0	0	0	0	0	1	1	1	0	0	0	phosphate acetyltransferase [EC:2.3.1.8]
D K13788	0	1	1	1	0	0	0	0	0	0	0	1	1	phosphate acetyltransferase [EC:2.3.1.8]
D K00925	0	1	1	1	0	0	0	0	1	1	0	1	1	acetate kinase [EC:2.7.2.1]
D K01895	5	0	1	0	1	1	1	3	2	4	1	3	3	acetyl-CoA synthetase [EC:6.2.1.1]
C 00680 Methane metabolism [PATH:ko00680]
D K16260	0	0	0	0	0	0	0	0	0	0	1	0	0	mxaD protein
D K00148	0	0	0	0	0	0	0	0	0	0	0	1	1	glutathione-independent formaldehyde dehydrogenase [EC:1.2.1.46]
D K00121	3	0	1	0	1	1	1	0	2	2	2	0	0	S-(hydroxymethyl)glutathione dehydrogenase / alcohol dehydrogenase [EC:1.1.1.284 1.1.1.1]
D K01070	0	0	1	1	1	1	1	0	2	2	1	0	0	S-formylglutathione hydrolase [EC:3.1.2.12]
D K00122	0	0	0	0	0	0	0	0	0	1	0	0	0	formate dehydrogenase [EC:1.2.1.2]
D K00123	0	0	0	1	0	0	1	0	0	2	0	1	2	formate dehydrogenase major subunit [EC:1.2.1.2]
D K00124	0	0	0	0	0	0	0	0	0	1	0	0	0	formate dehydrogenase iron-sulfur subunit
D K00127	0	0	0	0	0	0	0	0	0	1	0	0	0	formate dehydrogenase subunit gamma
D K03518	0	0	0	0	0	0	0	0	0	1	0	1	1	carbon-monoxide dehydrogenase small subunit [EC:1.2.7.4]
D K03519	0	0	0	0	0	0	0	0	0	1	0	1	0	carbon-monoxide dehydrogenase medium subunit [EC:1.2.7.4]
D K03520	0	0	0	0	0	0	0	0	0	1	0	1	1	carbon-monoxide dehydrogenase large subunit [EC:1.2.7.4]
D K00600	4	0	0	2	1	1	1	1	1	1	1	3	0	glycine hydroxymethyltransferase [EC:2.1.2.1]
D K00830	0	0	0	0	0	0	1	0	2	2	0	0	1	alanine-glyoxylate transaminase / serine-glyoxylate transaminase / serine-pyruvate transaminase [EC:2.6.1.44 2.6.1.45 2.6.1.51]
D K00018	0	1	1	1	0	0	0	1	0	0	1	0	0	glycerate dehydrogenase [EC:1.1.1.29]
D K11529	1	0	0	0	0	0	0	1	1	1	0	0	0	glycerate 2-kinase [EC:2.7.1.165]
D K01689	5	1	1	1	1	1	1	0	1	1	1	1	0	enolase [EC:4.2.1.11]
D K01595	0	0	0	0	0	0	0	1	0	0	1	1	0	phosphoenolpyruvate carboxylase [EC:4.1.1.31]
D K00024	0	1	1	1	0	1	1	0	0	1	1	1	1	malate dehydrogenase [EC:1.1.1.37]
D K08691	0	0	0	0	0	0	1	0	1	1	0	0	0	malyl-CoA/(S)-citramalyl-CoA lyase [EC:4.1.3.24 4.1.3.25]
D K00863	0	0	0	0	0	0	0	0	0	0	0	2	1	triose/dihydroxyacetone kinase / FAD-AMP lyase (cyclizing) [EC:2.7.1.28 2.7.1.29 4.6.1.15]
D K01623	13	0	1	0	1	0	0	0	1	1	0	0	0	fructose-bisphosphate aldolase, class I [EC:4.1.2.13]
D K01624	0	0	1	1	0	1	1	1	1	0	1	2	2	fructose-bisphosphate aldolase, class II [EC:4.1.2.13]
D K03841	2	0	1	1	1	0	0	0	0	0	1	0	0	fructose-1,6-bisphosphatase I [EC:3.1.3.11]
D K02446	0	0	0	0	0	0	0	0	1	1	0	1	1	fructose-1,6-bisphosphatase II [EC:3.1.3.11]
D K00850	9	0	0	0	0	0	0	1	0	0	0	0	0	6-phosphofructokinase 1 [EC:2.7.1.11]
D K00317	0	0	0	0	0	0	0	0	1	1	0	0	0	dimethylamine/trimethylamine dehydrogenase [EC:1.5.8.1 1.5.8.2]
D K18277	0	0	1	1	0	0	0	0	0	0	1	1	0	trimethylamine monooxygenase [EC:1.14.13.148]
D K00202	0	0	0	0	0	0	0	1	0	0	0	0	0	formylmethanofuran dehydrogenase subunit C [EC:1.2.99.5]
D K01499	0	0	0	0	0	0	0	1	0	0	0	0	0	methenyltetrahydromethanopterin cyclohydrolase [EC:3.5.4.27]
D K00925	0	1	1	1	0	0	0	0	1	1	0	1	1	acetate kinase [EC:2.7.2.1]
D K00625	0	0	0	0	0	0	0	1	1	1	0	0	0	phosphate acetyltransferase [EC:2.3.1.8]
D K13788	0	1	1	1	0	0	0	0	0	0	0	1	1	phosphate acetyltransferase [EC:2.3.1.8]
D K01895	5	0	1	0	1	1	1	3	2	4	1	3	3	acetyl-CoA synthetase [EC:6.2.1.1]
D K01007	6	0	0	1	0	0	1	0	0	0	1	0	0	pyruvate, water dikinase [EC:2.7.9.2]
D K01834	4	0	0	0	0	0	0	0	0	0	0	4	3	2,3-bisphosphoglycerate-dependent phosphoglycerate mutase [EC:5.4.2.11]
D K15633	0	0	2	1	0	1	1	1	0	1	1	0	0	2,3-bisphosphoglycerate-independent phosphoglycerate mutase [EC:5.4.2.12]
D K15635	0	0	0	0	0	0	0	1	0	0	0	0	0	2,3-bisphosphoglycerate-independent phosphoglycerate mutase [EC:5.4.2.12]
D K00058	1	1	1	1	1	2	2	2	0	1	1	1	1	D-3-phosphoglycerate dehydrogenase [EC:1.1.1.95]
D K00831	3	0	0	0	1	1	1	1	0	1	1	1	1	phosphoserine aminotransferase [EC:2.6.1.52]
D K01079	1	0	1	2	1	0	1	0	0	1	1	1	0	phosphoserine phosphatase [EC:3.1.3.3]
D K02203	0	0	0	0	0	0	1	0	0	0	0	0	0	phosphoserine / homoserine phosphotransferase [EC:3.1.3.3 2.7.1.39]
D K14083	0	0	0	0	0	0	0	0	3	2	0	0	0	trimethylamine---corrinoid protein Co-methyltransferase [EC:2.1.1.250]
D K05979	0	0	0	0	0	0	0	1	0	0	0	0	0	2-phosphosulfolactate phosphatase [EC:3.1.3.71]
D K11779	0	0	0	0	0	0	2	0	0	0	0	0	0	FO synthase [EC:2.5.1.77]
D K11212	0	0	0	0	0	0	1	0	0	0	0	0	0	LPPG:FO 2-phospho-L-lactate transferase [EC:2.7.8.28]
D K12234	0	0	0	0	0	0	1	0	0	0	0	0	0	coenzyme F420-0:L-glutamate ligase / coenzyme F420-1:gamma-L-glutamate ligase [EC:6.3.2.31 6.3.2.34]
D K07072	0	0	0	0	0	0	0	1	0	0	0	0	0	(4-(4-[2-(gamma-L-glutamylamino)ethyl]phenoxymethyl)furan-2-yl)methanamine synthase [EC:2.5.1.131]
C 00910 Nitrogen metabolism [PATH:ko00910]
D K01455	0	0	0	0	0	0	0	0	0	0	0	1	0	formamidase [EC:3.5.1.49]
D K02575	0	1	0	0	0	0	0	0	0	0	0	2	1	MFS transporter, NNP family, nitrate/nitrite transporter
D K00370	0	0	0	0	0	0	0	0	0	1	0	2	2	nitrate reductase / nitrite oxidoreductase, alpha subunit [EC:1.7.5.1 1.7.99.4]
D K00371	0	0	0	0	0	0	0	0	0	0	0	1	1	nitrate reductase / nitrite oxidoreductase, beta subunit [EC:1.7.5.1 1.7.99.4]
D K00373	0	0	0	0	0	0	0	0	0	0	0	1	1	nitrate reductase delta subunit
D K00372	0	1	0	0	0	0	0	0	0	0	0	1	0	assimilatory nitrate reductase catalytic subunit [EC:1.7.99.4]
D K00360	0	0	0	0	0	0	0	0	0	0	0	1	0	assimilatory nitrate reductase electron transfer subunit [EC:1.7.99.4]
D K00362	0	1	0	0	0	0	0	0	0	0	0	1	0	nitrite reductase (NADH) large subunit [EC:1.7.1.15]
D K00363	0	1	0	0	0	0	0	1	0	0	0	1	0	nitrite reductase (NADH) small subunit [EC:1.7.1.15]
D K00366	0	0	0	0	0	0	0	0	0	0	0	1	1	ferredoxin-nitrite reductase [EC:1.7.7.1]
D K00368	0	0	0	0	0	1	1	0	1	1	1	2	2	nitrite reductase (NO-forming) [EC:1.7.2.1]
D K04561	0	0	0	0	0	0	0	0	0	1	2	0	0	nitric oxide reductase subunit B [EC:1.7.2.5]
D K02305	0	0	0	0	0	0	0	0	0	1	0	0	0	nitric oxide reductase subunit C
D K00376	0	0	0	0	0	0	0	0	1	0	0	0	0	nitrous-oxide reductase [EC:1.7.2.4]
D K00459	0	0	0	2	0	1	4	0	0	0	0	1	1	nitronate monooxygenase [EC:1.13.12.16]
D K01501	0	0	1	1	1	0	0	0	1	1	1	0	0	nitrilase [EC:3.5.5.1]
D K15371	0	1	0	0	1	0	0	1	0	0	1	1	1	glutamate dehydrogenase [EC:1.4.1.2]
D K00261	1	0	0	0	0	0	0	1	1	1	0	0	0	glutamate dehydrogenase (NAD(P)+) [EC:1.4.1.3]
D K00262	0	0	2	1	0	0	0	0	0	1	1	1	0	glutamate dehydrogenase (NADP+) [EC:1.4.1.4]
D K01915	9	0	1	2	2	1	3	2	5	4	2	2	1	glutamine synthetase [EC:6.3.1.2]
D K00264	2	0	0	0	0	0	0	0	0	0	0	0	0	glutamate synthase (NADPH/NADH) [EC:1.4.1.13 1.4.1.14]
D K00265	0	0	1	1	1	0	1	0	0	1	1	1	1	glutamate synthase (NADPH/NADH) large chain [EC:1.4.1.13 1.4.1.14]
D K00266	0	0	1	1	1	0	1	1	0	1	1	1	1	glutamate synthase (NADPH/NADH) small chain [EC:1.4.1.13 1.4.1.14]
D K00926	0	0	0	0	0	0	0	0	0	1	0	0	0	carbamate kinase [EC:2.7.2.2]
D K01672	71	0	0	0	0	0	0	0	0	0	0	0	0	carbonic anhydrase [EC:4.2.1.1]
D K18245	7	0	0	0	0	0	0	0	0	0	0	0	0	carbonic anhydrase 2 [EC:4.2.1.1]
D K18246	2	0	0	0	0	0	0	0	0	0	0	0	0	carbonic anhydrase 4 [EC:4.2.1.1]
D K01673	1	1	1	1	1	0	1	1	1	1	1	1	1	carbonic anhydrase [EC:4.2.1.1]
C 00920 Sulfur metabolism [PATH:ko00920]
D K02048	0	0	0	0	3	0	0	0	0	0	0	0	0	sulfate transport system substrate-binding protein
D K02046	0	0	0	0	2	0	0	0	0	0	0	0	0	sulfate transport system permease protein
D K02047	0	0	0	0	2	0	0	0	0	0	0	0	0	sulfate transport system permease protein
D K02045	0	0	0	1	2	0	0	0	0	0	0	0	0	sulfate transport system ATP-binding protein [EC:3.6.3.25]
D K15551	0	0	0	0	0	0	0	0	1	1	0	0	0	taurine transport system substrate-binding protein
D K15552	0	0	0	0	0	0	0	0	1	1	0	0	0	taurine transport system permease protein
D K03119	0	0	0	0	0	0	4	0	0	0	1	0	0	taurine dioxygenase [EC:1.14.11.17]
D K00299	0	0	0	0	0	0	0	0	0	0	0	1	0	FMN reductase [EC:1.5.1.38]
D K13811	6	0	0	0	0	0	0	0	0	0	0	0	0	3'-phosphoadenosine 5'-phosphosulfate synthase [EC:2.7.7.4 2.7.1.25]
D K00955	0	0	0	0	0	0	0	1	0	0	0	0	0	bifunctional enzyme CysN/CysC [EC:2.7.7.4 2.7.1.25]
D K00956	0	0	0	0	0	0	0	0	0	0	1	1	1	sulfate adenylyltransferase subunit 1 [EC:2.7.7.4]
D K00957	0	0	0	0	0	0	0	1	0	0	1	1	1	sulfate adenylyltransferase subunit 2 [EC:2.7.7.4]
D K00958	0	0	0	0	0	0	1	0	1	1	0	0	0	sulfate adenylyltransferase [EC:2.7.7.4]
D K00860	0	0	0	1	0	0	1	0	0	0	1	0	0	adenylylsulfate kinase [EC:2.7.1.25]
D K01082	0	0	0	0	0	0	1	0	0	1	2	0	0	3'(2'), 5'-bisphosphate nucleotidase [EC:3.1.3.7]
D K15759	1	0	0	0	0	0	0	0	0	0	0	0	0	inositol monophosphatase 3 [EC:3.1.3.25 3.1.3.7]
D K06881	0	0	0	0	0	0	0	1	0	0	0	0	0	bifunctional oligoribonuclease and PAP phosphatase NrnA [EC:3.1.3.7 3.1.13.3]
D K00390	0	1	0	0	1	1	1	1	1	1	1	1	1	phosphoadenosine phosphosulfate reductase [EC:1.8.4.8 1.8.4.10]
D K00387	2	0	0	0	0	0	0	1	1	0	0	0	0	sulfite oxidase [EC:1.8.3.1]
D K08738	4	0	1	0	1	0	2	0	1	2	0	0	0	cytochrome c
D K00380	0	1	0	0	0	0	0	0	0	0	1	0	0	sulfite reductase (NADPH) flavoprotein alpha-component [EC:1.8.1.2]
D K00381	0	1	0	0	1	1	1	0	1	1	1	0	0	sulfite reductase (NADPH) hemoprotein beta-component [EC:1.8.1.2]
D K00392	0	0	0	0	0	0	0	1	0	0	0	0	0	sulfite reductase (ferredoxin) [EC:1.8.7.1]
D K17725	6	0	0	0	0	0	0	0	0	0	0	0	0	sulfur dioxygenase [EC:1.13.11.18]
D K16937	0	0	0	0	0	1	1	0	0	0	0	0	0	thiosulfate dehydrogenase [quinone] large subunit [EC:1.8.5.2]
D K08352	0	0	0	0	0	0	2	1	0	0	0	0	0	thiosulfate reductase / polysulfide reductase chain A
D K01011	1	1	0	0	0	2	2	1	1	1	3	2	2	thiosulfate/3-mercaptopyruvate sulfurtransferase [EC:2.8.1.1 2.8.1.2]
D K02439	0	1	0	0	0	1	1	0	0	0	1	0	0	thiosulfate sulfurtransferase [EC:2.8.1.1]
D K00640	0	1	0	0	0	1	1	1	1	1	1	1	1	serine O-acetyltransferase [EC:2.3.1.30]
D K01738	0	0	0	0	0	2	2	1	2	3	1	2	2	cysteine synthase A [EC:2.5.1.47]
D K12339	0	0	1	1	1	1	1	0	0	0	0	0	0	cysteine synthase B [EC:2.5.1.47]
D K00651	0	0	0	0	0	0	0	0	1	1	1	0	0	homoserine O-succinyltransferase [EC:2.3.1.46]
D K01739	0	0	0	0	0	0	0	0	1	1	2	2	1	cystathionine gamma-synthase [EC:2.5.1.48]
D K10764	0	0	1	0	0	0	1	0	0	0	0	1	0	O-succinylhomoserine sulfhydrylase [EC:2.5.1.-]
D K20034	0	0	0	2	0	1	1	0	0	0	0	0	0	3-(methylthio)propionyl---CoA ligase [EC:6.2.1.44]
D K17218	1	0	0	0	1	0	1	0	0	0	0	0	0	sulfide:quinone oxidoreductase [EC:1.8.5.4]
B Lipid metabolism
C 00061 Fatty acid biosynthesis [PATH:ko00061]
D K11262	7	0	0	0	0	0	0	0	0	0	0	0	0	acetyl-CoA carboxylase / biotin carboxylase 1 [EC:6.4.1.2 6.3.4.14]
D K01962	0	0	1	1	1	2	1	1	1	1	1	0	0	acetyl-CoA carboxylase carboxyl transferase subunit alpha [EC:6.4.1.2]
D K02160	0	0	0	0	0	0	1	1	1	1	1	0	0	acetyl-CoA carboxylase biotin carboxyl carrier protein
D K01961	0	0	0	1	0	0	1	0	1	1	1	0	0	acetyl-CoA carboxylase, biotin carboxylase subunit [EC:6.4.1.2 6.3.4.14]
D K01963	0	0	1	1	0	0	1	0	1	1	1	0	0	acetyl-CoA carboxylase carboxyl transferase subunit beta [EC:6.4.1.2]
D K11263	0	0	0	0	0	0	0	0	0	0	0	2	1	acetyl-CoA/propionyl-CoA carboxylase, biotin carboxylase, biotin carboxyl carrier protein [EC:6.4.1.2 6.4.1.3 6.3.4.14]
D K00645	1	0	1	1	1	0	1	1	1	1	1	1	1	[acyl-carrier-protein] S-malonyltransferase [EC:2.3.1.39]
D K00665	8	0	0	0	0	0	0	0	0	0	0	0	0	fatty acid synthase, animal type [EC:2.3.1.85]
D K00648	0	0	0	0	0	0	0	2	1	1	1	3	1	3-oxoacyl-[acyl-carrier-protein] synthase III [EC:2.3.1.180]
D K18473	0	0	0	0	0	0	0	0	0	0	1	0	0	acetoacetyl-[acyl-carrier protein] synthase [EC:2.3.1.180]
D K00647	0	0	1	1	1	1	1	1	0	1	2	0	0	3-oxoacyl-[acyl-carrier-protein] synthase I [EC:2.3.1.41]
D K09458	2	0	1	2	0	0	1	3	1	1	2	1	1	3-oxoacyl-[acyl-carrier-protein] synthase II [EC:2.3.1.179]
D K00059	0	1	3	4	3	8	7	4	2	3	4	4	4	3-oxoacyl-[acyl-carrier protein] reductase [EC:1.1.1.100]
D K01716	0	0	0	0	0	1	2	1	0	1	1	0	0	3-hydroxyacyl-[acyl-carrier protein] dehydratase / trans-2-decenoyl-[acyl-carrier protein] isomerase [EC:4.2.1.59 5.3.3.14]
D K02372	0	1	0	1	1	1	1	2	1	1	1	0	0	3-hydroxyacyl-[acyl-carrier-protein] dehydratase [EC:4.2.1.59]
D K00208	0	0	0	0	0	0	0	1	1	2	0	0	0	enoyl-[acyl-carrier protein] reductase I [EC:1.3.1.9 1.3.1.10]
D K02371	0	0	0	0	0	1	0	0	0	0	0	0	0	enoyl-[acyl-carrier protein] reductase II [EC:1.3.1.9]
D K00209	0	1	0	0	0	0	1	0	0	0	1	0	0	enoyl-[acyl-carrier protein] reductase / trans-2-enoyl-CoA reductase (NAD+) [EC:1.3.1.9 1.3.1.44]
D K01897	9	1	4	3	2	1	2	0	0	0	2	4	2	long-chain acyl-CoA synthetase [EC:6.2.1.3]
D K15013	11	0	0	0	0	0	0	0	0	0	0	0	0	long-chain-fatty-acid--CoA ligase ACSBG [EC:6.2.1.3]
C 00062 Fatty acid elongation [PATH:ko00062]
D K07508	6	0	0	0	0	0	0	0	0	0	0	0	0	acetyl-CoA acyltransferase 2 [EC:2.3.1.16]
D K07509	3	0	0	0	0	0	0	0	0	0	0	0	0	acetyl-CoA acyltransferase [EC:2.3.1.16]
D K00022	3	0	0	0	0	0	0	0	0	0	0	0	0	3-hydroxyacyl-CoA dehydrogenase [EC:1.1.1.35]
D K07515	2	0	0	0	0	0	0	0	0	0	0	0	0	enoyl-CoA hydratase / long-chain 3-hydroxyacyl-CoA dehydrogenase [EC:4.2.1.17 1.1.1.211]
D K07511	2	0	0	0	0	0	0	0	0	0	0	0	0	enoyl-CoA hydratase [EC:4.2.1.17]
D K07512	1	0	0	0	0	0	0	0	0	0	0	0	0	mitochondrial trans-2-enoyl-CoA reductase [EC:1.3.1.38]
D K01074	3	0	0	0	0	0	0	0	0	0	0	0	0	palmitoyl-protein thioesterase [EC:3.1.2.22]
D K10249	1	0	0	0	0	0	0	0	0	0	0	0	0	elongation of very long chain fatty acids protein 4 [EC:2.3.1.199]
D K10203	1	0	0	0	0	0	0	0	0	0	0	0	0	elongation of very long chain fatty acids protein 6 [EC:2.3.1.199]
D K10250	4	0	0	0	0	0	0	0	0	0	0	0	0	elongation of very long chain fatty acids protein 7 [EC:2.3.1.199]
D K10251	13	0	0	0	0	0	0	0	0	0	0	0	0	17beta-estradiol 17-dehydrogenase / very-long-chain 3-oxoacyl-CoA reductase [EC:1.1.1.62 1.1.1.330]
D K10703	2	0	0	0	0	0	0	0	0	0	0	0	0	very-long-chain (3R)-3-hydroxyacyl-CoA dehydratase [EC:4.2.1.134]
D K10258	3	0	0	0	0	0	0	0	0	0	0	0	0	very-long-chain enoyl-CoA reductase [EC:1.3.1.93]
C 00071 Fatty acid degradation [PATH:ko00071]
D K00626	11	1	2	2	2	5	6	1	3	5	3	6	3	acetyl-CoA C-acetyltransferase [EC:2.3.1.9]
D K00632	0	0	0	1	1	1	1	1	0	0	2	0	0	acetyl-CoA acyltransferase [EC:2.3.1.16]
D K07508	6	0	0	0	0	0	0	0	0	0	0	0	0	acetyl-CoA acyltransferase 2 [EC:2.3.1.16]
D K07509	3	0	0	0	0	0	0	0	0	0	0	0	0	acetyl-CoA acyltransferase [EC:2.3.1.16]
D K01782	0	0	0	2	2	1	0	1	1	1	2	2	2	3-hydroxyacyl-CoA dehydrogenase / enoyl-CoA hydratase / 3-hydroxybutyryl-CoA epimerase [EC:1.1.1.35 4.2.1.17 5.1.2.3]
D K00022	3	0	0	0	0	0	0	0	0	0	0	0	0	3-hydroxyacyl-CoA dehydrogenase [EC:1.1.1.35]
D K07515	2	0	0	0	0	0	0	0	0	0	0	0	0	enoyl-CoA hydratase / long-chain 3-hydroxyacyl-CoA dehydrogenase [EC:4.2.1.17 1.1.1.211]
D K01692	0	0	0	1	0	1	4	0	0	1	0	3	3	enoyl-CoA hydratase [EC:4.2.1.17]
D K07511	2	0	0	0	0	0	0	0	0	0	0	0	0	enoyl-CoA hydratase [EC:4.2.1.17]
D K13767	0	1	0	0	0	0	0	0	0	0	0	0	0	enoyl-CoA hydratase [EC:4.2.1.17]
D K00232	6	0	0	0	0	0	0	0	0	0	0	1	0	acyl-CoA oxidase [EC:1.3.3.6]
D K00248	0	0	0	1	1	3	2	0	0	0	1	1	1	butyryl-CoA dehydrogenase [EC:1.3.8.1]
D K00249	1	0	1	2	2	3	6	0	1	3	2	1	1	acyl-CoA dehydrogenase [EC:1.3.8.7]
D K00255	1	0	0	0	0	0	1	0	0	0	0	0	0	long-chain-acyl-CoA dehydrogenase [EC:1.3.8.8]
D K06445	0	0	0	0	0	0	0	0	0	0	1	0	0	acyl-CoA dehydrogenase [EC:1.3.99.-]
D K09478	1	0	0	0	0	0	0	0	0	0	0	0	0	short/branched chain acyl-CoA dehydrogenase [EC:1.3.99.12]
D K09479	2	0	0	0	0	0	0	0	0	0	0	0	0	very long chain acyl-CoA dehydrogenase [EC:1.3.8.9]
D K00252	2	0	0	0	1	1	0	0	1	1	0	4	3	glutaryl-CoA dehydrogenase [EC:1.3.8.6]
D K01897	9	1	4	3	2	1	2	0	0	0	2	4	2	long-chain acyl-CoA synthetase [EC:6.2.1.3]
D K15013	11	0	0	0	0	0	0	0	0	0	0	0	0	long-chain-fatty-acid--CoA ligase ACSBG [EC:6.2.1.3]
D K08765	5	0	0	0	0	0	0	0	0	0	0	0	0	carnitine O-palmitoyltransferase 1, liver isoform [EC:2.3.1.21]
D K08766	1	0	0	0	0	0	0	0	0	0	0	0	0	carnitine O-palmitoyltransferase 2 [EC:2.3.1.21]
D K05939	0	0	0	1	1	0	0	3	0	0	0	0	0	acyl-[acyl-carrier-protein]-phospholipid O-acyltransferase / long-chain-fatty-acid--[acyl-carrier-protein] ligase [EC:2.3.1.40 6.2.1.20]
D K13239	5	0	0	0	0	0	0	0	0	0	0	0	0	peroxisomal 3,2-trans-enoyl-CoA isomerase [EC:5.3.3.8]
D K00496	0	0	0	0	0	0	0	0	1	2	0	0	0	alkane 1-monooxygenase [EC:1.14.15.3]
D K00529	0	0	0	0	0	0	0	0	1	1	0	2	1	3-phenylpropionate/trans-cinnamate dioxygenase ferredoxin reductase component [EC:1.18.1.3]
D K05297	0	0	1	2	2	1	1	0	0	0	0	0	0	rubredoxin-NAD+ reductase [EC:1.18.1.1]
D K00121	3	0	1	0	1	1	1	0	2	2	2	0	0	S-(hydroxymethyl)glutathione dehydrogenase / alcohol dehydrogenase [EC:1.1.1.284 1.1.1.1]
D K04072	0	1	0	0	0	0	1	0	0	0	0	0	0	acetaldehyde dehydrogenase / alcohol dehydrogenase [EC:1.2.1.10 1.1.1.1]
D K13953	0	0	0	0	0	0	0	0	0	0	0	0	1	alcohol dehydrogenase, propanol-preferring [EC:1.1.1.1]
D K13954	0	0	0	1	1	0	0	0	0	0	0	0	0	alcohol dehydrogenase [EC:1.1.1.1]
D K00001	0	0	1	1	2	3	2	1	3	4	1	1	0	alcohol dehydrogenase [EC:1.1.1.1]
D K00128	16	0	1	0	1	0	1	0	0	2	0	3	3	aldehyde dehydrogenase (NAD+) [EC:1.2.1.3]
D K14085	2	0	0	0	0	0	0	0	0	0	0	0	0	aldehyde dehydrogenase family 7 member A1 [EC:1.2.1.31 1.2.1.8 1.2.1.3]
D K00149	6	0	0	0	0	0	0	0	0	0	0	0	0	aldehyde dehydrogenase family 9 member A1 [EC:1.2.1.47 1.2.1.3]
D K00493	0	0	0	0	0	0	0	1	1	1	0	0	0	unspecific monooxygenase [EC:1.14.14.1]
C 00072 Synthesis and degradation of ketone bodies [PATH:ko00072]
D K01641	1	0	0	0	0	0	0	0	0	0	0	0	0	hydroxymethylglutaryl-CoA synthase [EC:2.3.3.10]
D K01640	1	0	0	1	0	0	1	0	0	0	1	0	0	hydroxymethylglutaryl-CoA lyase [EC:4.1.3.4]
D K01027	2	1	0	0	0	0	0	0	0	0	0	0	0	3-oxoacid CoA-transferase [EC:2.8.3.5]
D K01028	0	0	0	1	0	0	0	0	1	1	2	1	2	3-oxoacid CoA-transferase subunit A [EC:2.8.3.5]
D K01029	0	1	0	0	0	0	0	0	1	2	2	1	2	3-oxoacid CoA-transferase subunit B [EC:2.8.3.5]
D K00626	11	1	2	2	2	5	6	1	3	5	3	6	3	acetyl-CoA C-acetyltransferase [EC:2.3.1.9]
D K00019	10	0	0	0	0	0	0	0	1	2	1	0	1	3-hydroxybutyrate dehydrogenase [EC:1.1.1.30]
D K01574	0	0	0	0	0	0	1	0	0	0	0	0	0	acetoacetate decarboxylase [EC:4.1.1.4]
C 00073 Cutin, suberine and wax biosynthesis [PATH:ko00073]
D K13356	5	0	0	0	0	0	0	0	0	0	0	0	0	alcohol-forming fatty acyl-CoA reductase [EC:1.2.1.84]
C 00100 Steroid biosynthesis [PATH:ko00100]
D K09828	2	0	0	0	0	0	0	0	0	0	0	0	0	Delta24-sterol reductase [EC:1.3.1.72 1.3.1.-]
D K00227	4	0	0	0	0	0	0	0	0	0	0	0	0	Delta7-sterol 5-desaturase [EC:1.14.19.20]
D K00213	1	0	0	0	0	0	0	0	0	0	0	0	0	7-dehydrocholesterol reductase [EC:1.3.1.21]
D K01052	9	0	0	0	0	0	0	0	0	0	0	0	0	lysosomal acid lipase/cholesteryl ester hydrolase [EC:3.1.1.13]
D K12298	4	0	0	0	0	0	0	0	0	0	0	0	0	bile salt-stimulated lipase [EC:3.1.1.3 3.1.1.13]
C 00120 Primary bile acid biosynthesis [PATH:ko00120]
D K12408	1	0	0	0	0	0	0	0	0	0	0	0	0	cholest-5-ene-3beta,7alpha-diol 3beta-dehydrogenase [EC:1.1.1.181]
D K01796	4	0	0	0	0	1	3	0	0	0	0	1	0	alpha-methylacyl-CoA racemase [EC:5.1.99.4]
D K12405	2	0	0	0	0	0	0	0	0	0	0	0	0	3-hydroxyacyl-CoA dehydrogenase / 3a,7a,12a-trihydroxy-5b-cholest-24-enoyl-CoA hydratase / enoyl-CoA hydratase 2 [EC:1.1.1.35 4.2.1.107 4.2.1.119]
D K08764	1	0	0	0	0	0	0	0	0	0	0	0	0	sterol carrier protein 2 [EC:2.3.1.176]
D K00659	1	0	0	0	0	0	0	0	0	0	0	0	0	bile acid-CoA:amino acid N-acyltransferase [EC:2.3.1.65 3.1.2.2]
C 00121 Secondary bile acid biosynthesis [PATH:ko00121]
C 00140 Steroid hormone biosynthesis [PATH:ko00140]
D K01015	1	0	0	0	0	1	1	0	0	0	0	0	0	alcohol sulfotransferase [EC:2.8.2.2]
D K01822	0	0	0	0	0	0	1	0	0	0	0	0	0	steroid Delta-isomerase [EC:5.3.3.1]
D K12343	0	0	0	0	0	0	1	0	0	0	0	0	0	3-oxo-5-alpha-steroid 4-dehydrogenase 1 [EC:1.3.1.22]
D K15680	3	0	0	0	0	0	0	0	0	0	0	0	0	corticosteroid 11-beta-dehydrogenase isozyme 1 [EC:1.1.1.146]
D K00038	0	0	0	0	0	0	1	0	0	1	0	0	0	3alpha(or 20beta)-hydroxysteroid dehydrogenase [EC:1.1.1.53]
D K01016	24	0	0	0	0	0	0	0	0	0	0	0	0	estrone sulfotransferase [EC:2.8.2.4]
D K01130	0	0	0	0	0	2	6	11	0	0	0	0	4	arylsulfatase [EC:3.1.6.1]
D K13370	1	0	0	0	0	0	0	0	0	0	0	0	0	17beta-estradiol 17-dehydrogenase / 3alpha(17beta)-hydroxysteroid dehydrogenase (NAD+) [EC:1.1.1.62 1.1.1.239]
D K10251	13	0	0	0	0	0	0	0	0	0	0	0	0	17beta-estradiol 17-dehydrogenase / very-long-chain 3-oxoacyl-CoA reductase [EC:1.1.1.62 1.1.1.330]
D K07412	1	0	0	0	0	0	0	0	0	0	0	0	0	cytochrome P450, family 2, subfamily B [EC:1.14.14.1]
D K07413	1	0	0	0	0	0	0	0	0	0	0	0	0	cytochrome P450, family 2, subfamily C [EC:1.14.14.1]
D K07424	2	0	0	0	0	0	0	0	0	0	0	0	0	cytochrome P450, family 3, subfamily A [EC:1.14.14.1]
D K00699	68	0	0	0	0	0	0	0	0	0	0	0	0	glucuronosyltransferase [EC:2.4.1.17]
D K05296	0	0	0	0	0	2	2	0	0	0	0	0	0	3(or 17)beta-hydroxysteroid dehydrogenase [EC:1.1.1.51]
C 00561 Glycerolipid metabolism [PATH:ko00561]
D K00865	0	1	0	1	1	0	0	0	0	0	0	1	1	glycerate 2-kinase [EC:2.7.1.165]
D K11529	1	0	0	0	0	0	0	1	1	1	0	0	0	glycerate 2-kinase [EC:2.7.1.165]
D K15918	0	0	0	0	0	1	1	0	0	0	1	0	0	D-glycerate 3-kinase [EC:2.7.1.31]
D K00128	16	0	1	0	1	0	1	0	0	2	0	3	3	aldehyde dehydrogenase (NAD+) [EC:1.2.1.3]
D K14085	2	0	0	0	0	0	0	0	0	0	0	0	0	aldehyde dehydrogenase family 7 member A1 [EC:1.2.1.31 1.2.1.8 1.2.1.3]
D K00149	6	0	0	0	0	0	0	0	0	0	0	0	0	aldehyde dehydrogenase family 9 member A1 [EC:1.2.1.47 1.2.1.3]
D K00011	10	0	0	0	0	0	0	0	0	0	0	0	0	aldehyde reductase [EC:1.1.1.21]
D K00002	6	0	0	0	0	0	0	0	0	0	0	0	0	alcohol dehydrogenase (NADP+) [EC:1.1.1.2]
D K00863	0	0	0	0	0	0	0	0	0	0	0	2	1	triose/dihydroxyacetone kinase / FAD-AMP lyase (cyclizing) [EC:2.7.1.28 2.7.1.29 4.6.1.15]
D K05878	0	1	0	0	0	0	0	0	0	0	0	0	0	dihydroxyacetone kinase, N-terminal domain [EC:2.7.1.-]
D K05879	0	1	0	0	0	0	0	0	0	0	0	1	1	dihydroxyacetone kinase, C-terminal domain [EC:2.7.1.-]
D K00864	13	0	0	1	1	1	1	0	2	2	1	2	1	glycerol kinase [EC:2.7.1.30]
D K00629	2	0	0	0	0	0	0	0	0	0	0	0	0	glycerol-3-phosphate O-acyltransferase 1/2 [EC:2.3.1.15]
D K13506	2	0	0	0	0	0	0	0	0	0	0	0	0	glycerol-3-phosphate O-acyltransferase 3/4 [EC:2.3.1.15]
D K00631	0	0	0	1	1	1	0	0	0	1	1	0	0	glycerol-3-phosphate O-acyltransferase [EC:2.3.1.15]
D K03621	0	0	0	0	0	0	0	0	1	1	1	0	0	glycerol-3-phosphate acyltransferase PlsX [EC:2.3.1.15]
D K08591	0	0	0	0	0	0	0	0	1	1	1	0	1	glycerol-3-phosphate acyltransferase PlsY [EC:2.3.1.15]
D K00655	0	1	1	0	1	0	0	1	2	3	1	3	3	1-acyl-sn-glycerol-3-phosphate acyltransferase [EC:2.3.1.51]
D K13509	2	0	0	0	0	0	0	0	0	0	0	0	0	lysophosphatidate acyltransferase [EC:2.3.1.51]
D K13517	2	0	0	0	0	0	0	0	0	0	0	0	0	lysophospholipid acyltransferase 1/2 [EC:2.3.1.51 2.3.1.-]
D K13523	5	0	0	0	0	0	0	0	0	0	0	0	0	lysophosphatidic acid acyltransferase / lysophosphatidylinositol acyltransferase [EC:2.3.1.51 2.3.1.-]
D K01080	9	0	0	0	0	0	0	0	0	0	0	0	0	phosphatidate phosphatase [EC:3.1.3.4]
D K15728	1	0	0	0	0	0	0	0	0	0	0	0	0	phosphatidate phosphatase LPIN [EC:3.1.3.4]
D K18693	2	0	0	0	0	0	0	0	0	0	0	0	0	diacylglycerol diphosphate phosphatase / phosphatidate phosphatase [EC:3.1.3.81 3.1.3.4]
D K00901	29	0	1	0	1	0	1	1	0	0	2	0	0	diacylglycerol kinase (ATP) [EC:2.7.1.107]
D K07029	0	0	0	0	0	0	0	0	0	0	0	1	0	diacylglycerol kinase (ATP) [EC:2.7.1.107]
D K00635	0	0	1	0	1	1	0	1	0	0	0	0	0	diacylglycerol O-acyltransferase [EC:2.3.1.20]
D K11155	5	0	0	0	0	0	0	0	0	0	0	0	0	diacylglycerol O-acyltransferase 1 [EC:2.3.1.20 2.3.1.75 2.3.1.76]
D K01046	0	0	0	1	1	0	0	1	0	0	0	0	1	triacylglycerol lipase [EC:3.1.1.3]
D K12298	4	0	0	0	0	0	0	0	0	0	0	0	0	bile salt-stimulated lipase [EC:3.1.1.3 3.1.1.13]
D K16816	8	0	0	0	0	0	0	0	0	0	0	0	0	patatin-like phospholipase domain-containing protein 2 [EC:3.1.1.3]
D K14073	9	0	0	0	0	0	0	0	0	0	0	0	0	pancreatic triacylglycerol lipase [EC:3.1.1.3]
D K14074	1	0	0	0	0	0	0	0	0	0	0	0	0	pancreatic lipase-related protein 1 [EC:3.1.1.3]
D K14075	12	0	0	0	0	0	0	0	0	0	0	0	0	pancreatic lipase-related protein 2 [EC:3.1.1.3]
D K14076	3	0	0	0	0	0	0	0	0	0	0	0	0	pancreatic lipase-related protein 3 [EC:3.1.1.3]
D K09881	3	0	0	0	0	0	0	0	0	0	0	0	0	acylglycerol kinase [EC:2.7.1.94]
D K14458	2	0	0	0	0	0	0	0	0	0	0	0	0	2-acylglycerol O-acyltransferase 1 [EC:2.3.1.22]
D K14457	2	0	0	0	0	0	0	0	0	0	0	0	0	2-acylglycerol O-acyltransferase 2 [EC:2.3.1.22]
D K19002	0	0	0	0	0	0	0	0	0	0	0	1	1	1,2-diacylglycerol 3-alpha-glucosyltransferase [EC:2.4.1.337]
D K01189	1	0	0	0	0	0	0	0	0	0	0	0	0	alpha-galactosidase [EC:3.2.1.22]
D K07407	0	0	0	0	0	0	0	1	0	0	0	2	0	alpha-galactosidase [EC:3.2.1.22]
C 00564 Glycerophospholipid metabolism [PATH:ko00564]
D K00006	4	0	0	0	0	0	0	0	0	0	0	0	0	glycerol-3-phosphate dehydrogenase (NAD+) [EC:1.1.1.8]
D K00057	0	0	1	1	0	0	0	0	0	1	1	1	1	glycerol-3-phosphate dehydrogenase (NAD(P)+) [EC:1.1.1.94]
D K00105	0	0	0	0	0	0	1	0	0	0	0	0	0	alpha-glycerophosphate oxidase [EC:1.1.3.21]
D K00111	0	0	0	0	0	0	2	0	2	3	1	2	0	glycerol-3-phosphate dehydrogenase [EC:1.1.5.3]
D K00113	0	0	0	0	0	0	1	0	0	0	0	0	0	glycerol-3-phosphate dehydrogenase subunit C [EC:1.1.5.3]
D K00629	2	0	0	0	0	0	0	0	0	0	0	0	0	glycerol-3-phosphate O-acyltransferase 1/2 [EC:2.3.1.15]
D K13506	2	0	0	0	0	0	0	0	0	0	0	0	0	glycerol-3-phosphate O-acyltransferase 3/4 [EC:2.3.1.15]
D K00631	0	0	0	1	1	1	0	0	0	1	1	0	0	glycerol-3-phosphate O-acyltransferase [EC:2.3.1.15]
D K03621	0	0	0	0	0	0	0	0	1	1	1	0	0	glycerol-3-phosphate acyltransferase PlsX [EC:2.3.1.15]
D K08591	0	0	0	0	0	0	0	0	1	1	1	0	1	glycerol-3-phosphate acyltransferase PlsY [EC:2.3.1.15]
D K13509	2	0	0	0	0	0	0	0	0	0	0	0	0	lysophosphatidate acyltransferase [EC:2.3.1.51]
D K13517	2	0	0	0	0	0	0	0	0	0	0	0	0	lysophospholipid acyltransferase 1/2 [EC:2.3.1.51 2.3.1.-]
D K13523	5	0	0	0	0	0	0	0	0	0	0	0	0	lysophosphatidic acid acyltransferase / lysophosphatidylinositol acyltransferase [EC:2.3.1.51 2.3.1.-]
D K00655	0	1	1	0	1	0	0	1	2	3	1	3	3	1-acyl-sn-glycerol-3-phosphate acyltransferase [EC:2.3.1.51]
D K00980	0	0	0	0	0	0	0	0	0	0	0	1	0	glycerol-3-phosphate cytidylyltransferase [EC:2.7.7.39]
D K01080	9	0	0	0	0	0	0	0	0	0	0	0	0	phosphatidate phosphatase [EC:3.1.3.4]
D K15728	1	0	0	0	0	0	0	0	0	0	0	0	0	phosphatidate phosphatase LPIN [EC:3.1.3.4]
D K18693	2	0	0	0	0	0	0	0	0	0	0	0	0	diacylglycerol diphosphate phosphatase / phosphatidate phosphatase [EC:3.1.3.81 3.1.3.4]
D K00901	29	0	1	0	1	0	1	1	0	0	2	0	0	diacylglycerol kinase (ATP) [EC:2.7.1.107]
D K07029	0	0	0	0	0	0	0	0	0	0	0	1	0	diacylglycerol kinase (ATP) [EC:2.7.1.107]
D K01115	11	1	0	0	0	0	0	0	0	0	0	0	0	phospholipase D1/2 [EC:3.1.4.4]
D K16860	3	0	0	0	0	0	0	0	0	0	0	0	0	phospholipase D3/4 [EC:3.1.4.4]
D K01047	8	0	0	0	0	0	0	0	0	0	0	0	0	secretory phospholipase A2 [EC:3.1.1.4]
D K16342	8	0	0	0	0	0	0	0	0	0	0	0	0	cytosolic phospholipase A2 [EC:3.1.1.4]
D K16343	1	0	0	0	0	0	0	0	0	0	0	0	0	calcium-independent phospholipase A2 [EC:3.1.1.4]
D K01058	0	0	0	0	1	0	0	0	0	0	1	0	0	phospholipase A1 [EC:3.1.1.32 3.1.1.4]
D K13515	2	0	0	0	0	0	0	0	0	0	0	0	0	lysophospholipid acyltransferase 5 [EC:2.3.1.23 2.3.1.-]
D K06129	4	0	0	0	0	0	0	0	0	0	0	0	0	lysophospholipase III [EC:3.1.1.5]
D K06130	1	0	0	0	0	0	0	0	0	0	0	0	0	lysophospholipase II [EC:3.1.1.5]
D K01048	0	0	0	0	0	1	2	0	1	1	1	0	0	lysophospholipase [EC:3.1.1.5]
D K14676	3	0	0	0	0	0	0	0	0	0	0	0	0	lysophospholipid hydrolase [EC:3.1.1.5]
D K18695	1	0	0	0	0	0	0	0	0	0	0	0	0	glycerophosphocholine phosphodiesterase GPCPD1 [EC:3.1.4.2]
D K01126	0	0	2	2	0	1	4	1	1	1	2	5	2	glycerophosphoryl diester phosphodiesterase [EC:3.1.4.46]
D K01049	18	0	0	0	0	0	0	0	0	0	0	0	0	acetylcholinesterase [EC:3.1.1.7]
D K00968	17	1	0	0	0	0	0	0	0	0	0	0	0	choline-phosphate cytidylyltransferase [EC:2.7.7.15]
D K00993	4	0	0	0	0	0	0	0	0	0	0	0	0	ethanolaminephosphotransferase [EC:2.7.8.1]
D K05939	0	0	0	1	1	0	0	3	0	0	0	0	0	acyl-[acyl-carrier-protein]-phospholipid O-acyltransferase / long-chain-fatty-acid--[acyl-carrier-protein] ligase [EC:2.3.1.40 6.2.1.20]
D K00894	1	0	0	0	0	0	0	0	0	0	0	0	0	ethanolamine kinase [EC:2.7.1.82]
D K00967	3	0	0	0	0	0	0	0	0	0	0	0	0	ethanolamine-phosphate cytidylyltransferase [EC:2.7.7.14]
D K05929	7	0	0	0	0	0	0	0	0	0	0	0	0	phosphoethanolamine N-methyltransferase [EC:2.1.1.103]
D K14286	4	0	0	0	0	0	0	0	0	0	0	0	0	ethanolamine-phosphate phospho-lyase [EC:4.2.3.2]
D K00981	1	1	1	2	2	0	1	2	1	2	1	1	1	phosphatidate cytidylyltransferase [EC:2.7.7.41]
D K01004	0	0	0	0	0	0	0	0	1	1	0	0	0	phosphatidylcholine synthase [EC:2.7.8.24]
D K00998	0	0	0	0	0	0	0	0	0	0	1	0	0	CDP-diacylglycerol---serine O-phosphatidyltransferase [EC:2.7.8.8]
D K17103	0	0	0	1	0	1	1	0	0	0	0	0	0	CDP-diacylglycerol---serine O-phosphatidyltransferase [EC:2.7.8.8]
D K08730	2	0	0	0	0	0	0	0	0	0	0	0	0	phosphatidylserine synthase 2 [EC:2.7.8.29]
D K01613	2	1	2	1	1	0	1	0	0	0	0	0	0	phosphatidylserine decarboxylase [EC:4.1.1.65]
D K00995	1	1	0	1	1	0	0	1	1	1	1	2	1	CDP-diacylglycerol--glycerol-3-phosphate 3-phosphatidyltransferase [EC:2.7.8.5]
D K01095	0	0	1	0	1	0	2	0	1	1	1	0	0	phosphatidylglycerophosphatase A [EC:3.1.3.27]
D K06131	0	1	0	2	0	0	1	1	1	0	1	2	2	cardiolipin synthase A/B [EC:2.7.8.-]
D K06132	0	0	1	1	0	0	0	1	0	0	0	0	0	cardiolipin synthase C [EC:2.7.8.-]
D K08744	0	0	0	0	0	0	0	0	0	0	0	1	1	cardiolipin synthase (CMP-forming) [EC:2.7.8.41]
D K13511	1	0	0	0	0	0	0	0	0	0	0	0	0	monolysocardiolipin acyltransferase [EC:2.3.1.-]
D K13514	3	0	0	0	0	0	0	0	0	0	0	0	0	lysophosphatidylglycerol acyltransferase 1 [EC:2.3.1.-]
D K00999	4	0	0	0	0	0	0	0	0	0	0	0	0	CDP-diacylglycerol--inositol 3-phosphatidyltransferase [EC:2.7.8.11]
D K13516	1	0	0	0	0	0	0	0	0	0	0	0	0	lysophospholipid acyltransferase 7 [EC:2.3.1.-]
D K13622	0	0	0	0	0	0	0	1	0	0	0	0	0	S-adenosylmethionine-diacylglycerol 3-amino-3-carboxypropyl transferase
D K13623	0	0	0	0	0	0	0	1	0	0	0	0	0	S-adenosylmethionine-diacylgycerolhomoserine-N-methlytransferase
C 00565 Ether lipid metabolism [PATH:ko00565]
D K00803	0	0	0	0	0	1	1	0	0	0	0	1	0	alkyldihydroxyacetonephosphate synthase [EC:2.5.1.26]
D K01080	9	0	0	0	0	0	0	0	0	0	0	0	0	phosphatidate phosphatase [EC:3.1.3.4]
D K00993	4	0	0	0	0	0	0	0	0	0	0	0	0	ethanolaminephosphotransferase [EC:2.7.8.1]
D K01047	8	0	0	0	0	0	0	0	0	0	0	0	0	secretory phospholipase A2 [EC:3.1.1.4]
D K16342	8	0	0	0	0	0	0	0	0	0	0	0	0	cytosolic phospholipase A2 [EC:3.1.1.4]
D K16343	1	0	0	0	0	0	0	0	0	0	0	0	0	calcium-independent phospholipase A2 [EC:3.1.1.4]
D K01058	0	0	0	0	1	0	0	0	0	0	1	0	0	phospholipase A1 [EC:3.1.1.32 3.1.1.4]
D K08743	5	0	0	0	0	0	0	0	0	0	0	0	0	ectonucleotide pyrophosphatase/phosphodiesterase family member 6 [EC:3.1.4.-]
D K01122	2	0	0	0	0	0	0	0	0	0	0	0	0	ectonucleotide pyrophosphatase/phosphodiesterase family member 2 [EC:3.1.4.39]
D K01115	11	1	0	0	0	0	0	0	0	0	0	0	0	phospholipase D1/2 [EC:3.1.4.4]
D K16860	3	0	0	0	0	0	0	0	0	0	0	0	0	phospholipase D3/4 [EC:3.1.4.4]
D K04628	1	0	0	0	0	0	0	0	0	0	0	0	0	2-hydroxyacylsphingosine 1-beta-galactosyltransferase [EC:2.4.1.45]
D K01019	14	0	0	0	0	0	0	0	0	0	0	0	0	galactosylceramide sulfotransferase [EC:2.8.2.11]
D K16794	4	0	0	0	0	0	0	0	0	0	0	0	0	platelet-activating factor acetylhydrolase IB subunit alpha
D K16795	2	0	0	0	0	0	0	0	0	0	0	0	0	platelet-activating factor acetylhydrolase IB subunit beta/gamma [EC:3.1.1.47]
C 00600 Sphingolipid metabolism [PATH:ko00600]
D K00654	3	0	0	0	0	0	0	0	0	0	0	0	0	serine palmitoyltransferase [EC:2.3.1.50]
D K04708	2	0	0	0	0	0	0	0	0	0	0	0	0	3-dehydrosphinganine reductase [EC:1.1.1.102]
D K04710	3	0	0	0	0	0	0	0	0	0	0	0	0	ceramide synthetase [EC:2.3.1.24]
D K12348	1	0	0	0	0	0	0	0	0	0	0	0	0	acid ceramidase [EC:3.5.1.23]
D K12349	2	0	0	0	0	1	1	0	0	0	0	0	0	neutral ceramidase [EC:3.5.1.23]
D K01441	1	0	0	0	0	0	0	0	0	0	0	0	0	alkaline ceramidase [EC:3.5.1.23]
D K04712	2	0	0	0	0	0	0	0	0	0	0	0	0	sphingolipid Delta-4 desaturase [EC:1.14.-.-]
D K04714	7	0	0	0	0	0	0	0	0	0	0	0	0	shingomyelin synthase [EC:2.7.8.27]
D K12350	16	0	0	0	0	0	0	0	0	0	0	0	0	sphingomyelin phosphodiesterase [EC:3.1.4.12]
D K12351	1	0	0	0	0	0	0	0	0	0	0	0	0	sphingomyelin phosphodiesterase 2 [EC:3.1.4.12]
D K12353	1	0	0	0	0	0	0	0	0	0	0	0	0	sphingomyelin phosphodiesterase 4 [EC:3.1.4.12]
D K12354	2	0	0	0	0	0	0	0	0	0	0	0	0	ectonucleotide pyrophosphatase/phosphodiesterase family member 7 [EC:3.1.4.12]
D K04715	1	0	0	0	0	0	0	0	0	0	0	0	0	ceramide kinase [EC:2.7.1.138]
D K01080	9	0	0	0	0	0	0	0	0	0	0	0	0	phosphatidate phosphatase [EC:3.1.3.4]
D K04716	1	0	0	0	0	0	0	0	0	0	0	0	0	sphingosine-1-phosphate phosphatase 1 [EC:3.1.3.-]
D K04718	0	0	0	0	0	0	0	1	0	0	0	0	0	sphingosine kinase [EC:2.7.1.91]
D K01634	3	0	0	0	0	0	0	0	0	0	0	0	1	sphinganine-1-phosphate aldolase [EC:4.1.2.27]
D K00720	0	0	0	0	0	0	0	1	0	0	0	0	0	ceramide glucosyltransferase [EC:2.4.1.80]
D K01201	6	0	0	0	0	0	0	0	0	0	0	0	0	glucosylceramidase [EC:3.2.1.45]
D K17108	2	0	0	0	0	0	0	0	0	0	0	0	0	non-lysosomal glucosylceramidase [EC:3.2.1.45]
D K01190	0	0	0	0	0	0	0	0	0	0	0	1	1	beta-galactosidase [EC:3.2.1.23]
D K12309	6	0	0	0	0	0	0	0	0	0	0	0	0	beta-galactosidase [EC:3.2.1.23]
D K04628	1	0	0	0	0	0	0	0	0	0	0	0	0	2-hydroxyacylsphingosine 1-beta-galactosyltransferase [EC:2.4.1.45]
D K01019	14	0	0	0	0	0	0	0	0	0	0	0	0	galactosylceramide sulfotransferase [EC:2.8.2.11]
D K01130	0	0	0	0	0	2	6	11	0	0	0	0	4	arylsulfatase [EC:3.1.6.1]
D K01134	4	0	0	0	0	0	0	5	0	0	0	0	0	arylsulfatase A [EC:3.1.6.8]
D K01186	0	0	0	0	0	0	0	2	0	0	0	1	2	sialidase-1 [EC:3.2.1.18]
D K12357	2	0	0	0	0	0	0	0	0	0	0	0	0	sialidase-2/3/4 [EC:3.2.1.18]
D K01189	1	0	0	0	0	0	0	0	0	0	0	0	0	alpha-galactosidase [EC:3.2.1.22]
D K07407	0	0	0	0	0	0	0	1	0	0	0	2	0	alpha-galactosidase [EC:3.2.1.22]
C 00590 Arachidonic acid metabolism [PATH:ko00590]
D K01047	8	0	0	0	0	0	0	0	0	0	0	0	0	secretory phospholipase A2 [EC:3.1.1.4]
D K16342	8	0	0	0	0	0	0	0	0	0	0	0	0	cytosolic phospholipase A2 [EC:3.1.1.4]
D K16343	1	0	0	0	0	0	0	0	0	0	0	0	0	calcium-independent phospholipase A2 [EC:3.1.1.4]
D K01058	0	0	0	0	1	0	0	0	0	0	1	0	0	phospholipase A1 [EC:3.1.1.32 3.1.1.4]
D K11987	3	0	0	0	0	0	0	0	0	0	0	0	0	prostaglandin-endoperoxide synthase 2 [EC:1.14.99.1]
D K05309	1	0	0	0	0	0	0	0	0	0	0	0	0	microsomal prostaglandin-E synthase 2 [EC:5.3.99.3]
D K15730	3	0	0	0	0	0	0	0	0	0	0	0	0	cytosolic prostaglandin-E synthase [EC:5.3.99.3]
D K00079	10	0	0	0	0	0	0	0	0	0	0	0	0	carbonyl reductase 1 [EC:1.1.1.184 1.1.1.189 1.1.1.197]
D K15717	2	0	0	0	0	0	0	0	0	0	0	0	0	prostamide/prostaglandin F2alpha synthase [EC:1.11.1.20]
D K01832	10	0	0	0	0	0	0	0	0	0	0	0	0	thromboxane-A synthase [EC:5.3.99.5]
D K04097	17	0	0	0	0	0	0	0	0	0	0	0	0	prostaglandin-H2 D-isomerase / glutathione transferase [EC:5.3.99.2 2.5.1.18]
D K00461	18	0	0	0	0	0	0	0	0	0	0	0	0	arachidonate 5-lipoxygenase [EC:1.13.11.34]
D K01254	1	0	0	0	0	0	0	0	0	0	0	0	0	leukotriene-A4 hydrolase [EC:3.3.2.6]
D K18592	5	0	0	0	0	0	0	0	0	0	0	0	0	gamma-glutamyltranspeptidase / glutathione hydrolase / leukotriene-C4 hydrolase [EC:2.3.2.2 3.4.19.13 3.4.19.14]
D K00432	10	0	1	4	0	1	2	0	0	0	3	1	0	glutathione peroxidase [EC:1.11.1.9]
D K07418	5	0	0	0	0	0	0	0	0	0	0	0	0	cytochrome P450, family 2, subfamily J [EC:1.14.14.1]
D K07422	3	0	0	0	0	0	0	0	0	0	0	0	0	cytochrome P450, family 2, subfamily U, polypeptide 1
D K07412	1	0	0	0	0	0	0	0	0	0	0	0	0	cytochrome P450, family 2, subfamily B [EC:1.14.14.1]
D K07413	1	0	0	0	0	0	0	0	0	0	0	0	0	cytochrome P450, family 2, subfamily C [EC:1.14.14.1]
D K08726	5	0	0	0	0	0	0	0	0	0	0	0	0	soluble epoxide hydrolase / lipid-phosphate phosphatase [EC:3.3.2.10 3.1.3.76]
C 00591 Linoleic acid metabolism [PATH:ko00591]
D K01047	8	0	0	0	0	0	0	0	0	0	0	0	0	secretory phospholipase A2 [EC:3.1.1.4]
D K16342	8	0	0	0	0	0	0	0	0	0	0	0	0	cytosolic phospholipase A2 [EC:3.1.1.4]
D K16343	1	0	0	0	0	0	0	0	0	0	0	0	0	calcium-independent phospholipase A2 [EC:3.1.1.4]
D K01058	0	0	0	0	1	0	0	0	0	0	1	0	0	phospholipase A1 [EC:3.1.1.32 3.1.1.4]
D K07413	1	0	0	0	0	0	0	0	0	0	0	0	0	cytochrome P450, family 2, subfamily C [EC:1.14.14.1]
D K07418	5	0	0	0	0	0	0	0	0	0	0	0	0	cytochrome P450, family 2, subfamily J [EC:1.14.14.1]
D K07424	2	0	0	0	0	0	0	0	0	0	0	0	0	cytochrome P450, family 3, subfamily A [EC:1.14.14.1]
D K00508	0	0	1	0	1	0	0	1	0	0	0	0	0	linoleoyl-CoA desaturase [EC:1.14.19.3]
C 00592 alpha-Linolenic acid metabolism [PATH:ko00592]
D K01047	8	0	0	0	0	0	0	0	0	0	0	0	0	secretory phospholipase A2 [EC:3.1.1.4]
D K16342	8	0	0	0	0	0	0	0	0	0	0	0	0	cytosolic phospholipase A2 [EC:3.1.1.4]
D K16343	1	0	0	0	0	0	0	0	0	0	0	0	0	calcium-independent phospholipase A2 [EC:3.1.1.4]
D K01058	0	0	0	0	1	0	0	0	0	0	1	0	0	phospholipase A1 [EC:3.1.1.32 3.1.1.4]
D K00232	6	0	0	0	0	0	0	0	0	0	0	1	0	acyl-CoA oxidase [EC:1.3.3.6]
D K00632	0	0	0	1	1	1	1	1	0	0	2	0	0	acetyl-CoA acyltransferase [EC:2.3.1.16]
C 01040 Biosynthesis of unsaturated fatty acids [PATH:ko01040]
D K10203	1	0	0	0	0	0	0	0	0	0	0	0	0	elongation of very long chain fatty acids protein 6 [EC:2.3.1.199]
D K00059	0	1	3	4	3	8	7	4	2	3	4	4	4	3-oxoacyl-[acyl-carrier protein] reductase [EC:1.1.1.100]
D K10251	13	0	0	0	0	0	0	0	0	0	0	0	0	17beta-estradiol 17-dehydrogenase / very-long-chain 3-oxoacyl-CoA reductase [EC:1.1.1.62 1.1.1.330]
D K10703	2	0	0	0	0	0	0	0	0	0	0	0	0	very-long-chain (3R)-3-hydroxyacyl-CoA dehydratase [EC:4.2.1.134]
D K10258	3	0	0	0	0	0	0	0	0	0	0	0	0	very-long-chain enoyl-CoA reductase [EC:1.3.1.93]
D K07753	2	0	0	0	0	0	0	0	0	0	0	0	0	peroxisomal trans-2-enoyl-CoA reductase [EC:1.3.1.38]
D K00507	1	0	2	1	0	0	0	1	0	1	1	0	0	stearoyl-CoA desaturase (Delta-9 desaturase) [EC:1.14.19.1]
D K00232	6	0	0	0	0	0	0	0	0	0	0	1	0	acyl-CoA oxidase [EC:1.3.3.6]
D K01782	0	0	0	2	2	1	0	1	1	1	2	2	2	3-hydroxyacyl-CoA dehydrogenase / enoyl-CoA hydratase / 3-hydroxybutyryl-CoA epimerase [EC:1.1.1.35 4.2.1.17 5.1.2.3]
D K07515	2	0	0	0	0	0	0	0	0	0	0	0	0	enoyl-CoA hydratase / long-chain 3-hydroxyacyl-CoA dehydrogenase [EC:4.2.1.17 1.1.1.211]
D K00659	1	0	0	0	0	0	0	0	0	0	0	0	0	bile acid-CoA:amino acid N-acyltransferase [EC:2.3.1.65 3.1.2.2]
D K10804	0	1	1	1	0	1	1	3	1	1	1	1	0	acyl-CoA thioesterase I [EC:3.1.2.- 3.1.1.5]
D K10805	0	0	0	1	1	2	2	0	0	0	1	1	0	acyl-CoA thioesterase II [EC:3.1.2.-]
D K10806	0	0	1	1	0	1	0	0	0	0	1	0	0	acyl-CoA thioesterase YciA [EC:3.1.2.-]
C 01004 Lipid biosynthesis proteins [BR:ko01004]
B Nucleotide metabolism
C 00230 Purine metabolism [PATH:ko00230]
D K13988	2	0	0	0	0	0	0	0	0	0	0	0	0	ADP-ribose pyrophosphatase [EC:3.6.1.13]
D K01515	0	1	0	0	0	1	1	2	1	1	1	1	1	ADP-ribose pyrophosphatase [EC:3.6.1.13]
D K08312	0	0	0	0	0	0	0	0	0	0	1	0	0	ADP-ribose diphosphatase [EC:3.6.1.-]
D K01839	0	0	0	0	0	0	0	0	1	1	1	0	0	phosphopentomutase [EC:5.4.2.7]
D K01835	2	1	0	0	0	0	0	0	0	1	1	2	2	phosphoglucomutase [EC:5.4.2.2]
D K15779	1	0	0	0	0	0	0	0	0	0	0	0	0	phosphoglucomutase / phosphopentomutase [EC:5.4.2.2 5.4.2.7]
D K00948	3	1	0	0	1	0	1	1	1	1	1	1	0	ribose-phosphate pyrophosphokinase [EC:2.7.6.1]
D K00764	2	0	1	1	0	0	1	1	1	1	1	1	1	amidophosphoribosyltransferase [EC:2.4.2.14]
D K11787	2	0	0	0	0	0	0	0	0	0	0	0	0	phosphoribosylamine--glycine ligase / phosphoribosylglycinamide formyltransferase / phosphoribosylformylglycinamidine cyclo-ligase [EC:6.3.4.13 2.1.2.2 6.3.3.1]
D K01945	0	0	0	0	1	1	1	0	1	1	1	1	0	phosphoribosylamine--glycine ligase [EC:6.3.4.13]
D K11175	0	0	1	1	1	0	1	1	1	1	1	1	1	phosphoribosylglycinamide formyltransferase 1 [EC:2.1.2.2]
D K08289	0	0	0	0	0	1	1	0	0	0	0	0	0	phosphoribosylglycinamide formyltransferase 2 [EC:2.1.2.2]
D K01952	2	1	0	0	0	1	1	2	3	3	1	3	3	phosphoribosylformylglycinamidine synthase [EC:6.3.5.3]
D K01933	0	0	1	1	1	0	1	1	1	1	1	1	1	phosphoribosylformylglycinamidine cyclo-ligase [EC:6.3.3.1]
D K01587	1	0	0	0	0	0	0	0	0	0	0	0	0	phosphoribosylaminoimidazole carboxylase / phosphoribosylaminoimidazole-succinocarboxamide synthase [EC:4.1.1.21 6.3.2.6]
D K01589	0	0	2	0	1	0	0	0	1	1	1	1	1	5-(carboxyamino)imidazole ribonucleotide synthase [EC:6.3.4.18]
D K01588	0	0	1	0	1	1	0	1	1	1	1	1	1	5-(carboxyamino)imidazole ribonucleotide mutase [EC:5.4.99.18]
D K01923	0	0	1	2	1	1	1	1	1	1	1	1	1	phosphoribosylaminoimidazole-succinocarboxamide synthase [EC:6.3.2.6]
D K01756	4	1	1	1	0	0	1	1	1	1	1	1	1	adenylosuccinate lyase [EC:4.3.2.2]
D K00602	2	0	0	2	0	1	1	0	0	1	1	1	0	phosphoribosylaminoimidazolecarboxamide formyltransferase / IMP cyclohydrolase [EC:2.1.2.3 3.5.4.10]
D K00759	2	0	0	0	0	0	0	0	1	1	1	1	1	adenine phosphoribosyltransferase [EC:2.4.2.7]
D K01081	12	0	1	0	1	0	1	0	1	1	0	1	1	5'-nucleotidase [EC:3.1.3.5]
D K19970	3	0	0	0	0	0	0	0	0	0	0	0	0	5'-nucleotidase [EC:3.1.3.5]
D K11751	0	0	0	0	0	0	0	0	0	0	1	0	0	5'-nucleotidase / UDP-sugar diphosphatase [EC:3.1.3.5 3.6.1.45]
D K03787	0	0	0	1	0	0	1	1	1	1	1	0	0	5'-nucleotidase [EC:3.1.3.5]
D K20881	0	0	0	0	0	1	1	0	0	0	1	0	0	5'-nucleotidase [EC:3.1.3.5]
D K03783	5	0	0	0	0	0	0	1	0	0	0	1	1	purine-nucleoside phosphorylase [EC:2.4.2.1]
D K03784	0	0	0	0	0	0	0	0	0	1	1	0	0	purine-nucleoside phosphorylase [EC:2.4.2.1]
D K01239	0	0	0	0	0	0	1	0	1	1	0	1	1	purine nucleosidase [EC:3.2.2.1]
D K00760	0	0	0	1	1	0	0	1	1	1	0	2	1	hypoxanthine phosphoribosyltransferase [EC:2.4.2.8]
D K00088	4	1	0	0	0	1	1	1	1	1	1	2	3	IMP dehydrogenase [EC:1.1.1.205]
D K00940	13	1	0	1	0	0	1	1	1	1	1	1	0	nucleoside-diphosphate kinase [EC:2.7.4.6]
D K01510	1	0	0	0	0	0	0	0	0	0	0	0	0	apyrase [EC:3.6.1.5]
D K01511	1	0	0	0	0	0	0	0	0	0	0	0	0	ectonucleoside triphosphate diphosphohydrolase 5/6 [EC:3.6.1.6]
D K16855	3	0	0	0	0	0	0	0	0	0	0	0	0	U8 snoRNA-decapping enzyme [EC:3.6.1.62 3.6.1.64]
D K01519	5	0	0	0	0	0	0	0	0	0	0	0	0	inosine triphosphate pyrophosphatase [EC:3.6.1.-]
D K02428	0	0	0	1	1	1	1	1	0	1	1	2	1	XTP/dITP diphosphohydrolase [EC:3.6.1.66]
D K00769	0	0	0	0	0	0	0	0	1	1	0	0	0	xanthine phosphoribosyltransferase [EC:2.4.2.22]
D K00106	18	0	0	0	0	0	0	0	0	0	0	0	0	xanthine dehydrogenase/oxidase [EC:1.17.1.4 1.17.3.2]
D K13481	0	0	1	2	0	0	0	0	0	1	0	0	1	xanthine dehydrogenase small subunit [EC:1.17.1.4]
D K13482	0	0	1	2	0	0	0	0	0	1	0	0	1	xanthine dehydrogenase large subunit [EC:1.17.1.4]
D K11178	0	0	0	0	1	0	0	0	0	0	0	0	0	xanthine dehydrogenase YagS FAD-binding subunit [EC:1.17.1.4]
D K13483	0	0	0	0	1	0	0	0	0	0	0	0	0	xanthine dehydrogenase YagT iron-sulfur-binding subunit
D K01951	4	1	1	1	1	1	2	1	3	3	1	1	1	GMP synthase (glutamine-hydrolysing) [EC:6.3.5.2]
D K00364	2	0	0	0	0	0	0	0	0	0	0	0	0	GMP reductase [EC:1.7.1.7]
D K01487	15	0	1	1	0	0	0	0	1	1	0	0	1	guanine deaminase [EC:3.5.4.3]
D K00942	1	0	1	2	1	1	1	1	1	1	1	2	2	guanylate kinase [EC:2.7.4.8]
D K00873	3	1	0	0	0	0	1	1	1	1	2	1	1	pyruvate kinase [EC:2.7.1.40]
D K00525	0	1	0	1	0	1	1	1	2	2	1	1	0	ribonucleoside-diphosphate reductase alpha chain [EC:1.17.4.1]
D K00526	0	1	0	1	1	1	1	1	0	0	1	1	0	ribonucleoside-diphosphate reductase beta chain [EC:1.17.4.1]
D K10807	2	0	0	0	0	0	0	0	0	0	0	0	0	ribonucleoside-diphosphate reductase subunit M1 [EC:1.17.4.1]
D K10808	6	0	0	0	0	0	0	0	0	0	0	0	0	ribonucleoside-diphosphate reductase subunit M2 [EC:1.17.4.1]
D K01129	0	0	1	1	0	0	0	1	1	1	2	1	1	dGTPase [EC:3.1.5.1]
D K03040	0	0	0	0	0	0	1	4	0	1	1	1	0	DNA-directed RNA polymerase subunit alpha [EC:2.7.7.6]
D K03043	0	0	0	0	0	0	1	2	0	1	1	1	0	DNA-directed RNA polymerase subunit beta [EC:2.7.7.6]
D K03046	0	0	0	1	1	0	0	0	0	1	1	1	0	DNA-directed RNA polymerase subunit beta' [EC:2.7.7.6]
D K03060	0	0	1	2	1	1	1	1	0	1	1	1	0	DNA-directed RNA polymerase subunit omega [EC:2.7.7.6]
D K02999	1	0	0	0	0	0	0	0	0	0	0	0	0	DNA-directed RNA polymerase I subunit RPA1 [EC:2.7.7.6]
D K03002	1	0	0	0	0	0	0	0	0	0	0	0	0	DNA-directed RNA polymerase I subunit RPA2 [EC:2.7.7.6]
D K03006	238	0	0	0	0	0	0	0	0	0	0	0	0	DNA-directed RNA polymerase II subunit RPB1 [EC:2.7.7.6]
D K03010	2	0	0	0	0	0	0	0	0	0	0	0	0	DNA-directed RNA polymerase II subunit RPB2 [EC:2.7.7.6]
D K03011	2	0	0	0	0	0	0	0	0	0	0	0	0	DNA-directed RNA polymerase II subunit RPB3
D K03013	6	0	0	0	0	0	0	0	0	0	0	0	0	DNA-directed RNA polymerases I, II, and III subunit RPABC1
D K03014	8	0	0	0	0	0	0	0	0	0	0	0	0	DNA-directed RNA polymerases I, II, and III subunit RPABC2
D K03015	1	0	0	0	0	0	0	0	0	0	0	0	0	DNA-directed RNA polymerase II subunit RPB7
D K03016	1	0	0	0	0	0	0	0	0	0	0	0	0	DNA-directed RNA polymerases I, II, and III subunit RPABC3
D K03017	2	0	0	0	0	0	0	0	0	0	0	0	0	DNA-directed RNA polymerase II subunit RPB9
D K03007	3	0	0	0	0	0	0	0	0	0	0	0	0	DNA-directed RNA polymerases I, II, and III subunit RPABC5
D K03008	15	0	0	0	0	0	0	0	0	0	0	0	0	DNA-directed RNA polymerase II subunit RPB11
D K03018	19	0	0	0	0	0	0	0	0	0	0	0	0	DNA-directed RNA polymerase III subunit RPC1 [EC:2.7.7.6]
D K03021	70	0	0	0	0	0	0	0	0	0	0	0	0	DNA-directed RNA polymerase III subunit RPC2 [EC:2.7.7.6]
D K03023	3	0	0	0	0	0	0	0	0	0	0	0	0	DNA-directed RNA polymerase III subunit RPC3
D K14721	2	0	0	0	0	0	0	0	0	0	0	0	0	DNA-directed RNA polymerase III subunit RPC5
D K03020	1	0	0	0	0	0	0	0	0	0	0	0	0	DNA-directed RNA polymerases I and III subunit RPAC2
D K03024	1	0	0	0	0	0	0	0	0	0	0	0	0	DNA-directed RNA polymerase III subunit RPC7
D K03025	1	0	0	0	0	0	0	0	0	0	0	0	0	DNA-directed RNA polymerase III subunit RPC6
D K02335	0	0	0	0	1	1	1	1	0	1	1	2	1	DNA polymerase I [EC:2.7.7.7]
D K02337	0	1	0	0	0	0	1	1	1	2	1	2	2	DNA polymerase III subunit alpha [EC:2.7.7.7]
D K02338	0	0	1	0	1	1	1	1	0	1	1	0	0	DNA polymerase III subunit beta [EC:2.7.7.7]
D K02343	0	0	0	0	1	1	1	1	1	1	1	1	1	DNA polymerase III subunit gamma/tau [EC:2.7.7.7]
D K02340	0	0	1	1	0	0	1	1	0	1	1	1	1	DNA polymerase III subunit delta [EC:2.7.7.7]
D K02341	0	0	2	1	0	0	1	1	1	1	1	1	1	DNA polymerase III subunit delta' [EC:2.7.7.7]
D K02342	0	2	4	4	1	0	2	0	0	2	4	3	2	DNA polymerase III subunit epsilon [EC:2.7.7.7]
D K02339	0	1	2	0	1	0	1	0	1	1	1	0	0	DNA polymerase III subunit chi [EC:2.7.7.7]
D K02684	2	0	0	0	0	0	0	0	0	0	0	0	0	DNA primase small subunit [EC:2.7.7.-]
D K02327	2	0	0	0	0	0	0	0	0	0	0	0	0	DNA polymerase delta subunit 1 [EC:2.7.7.7]
D K02328	1	0	0	0	0	0	0	0	0	0	0	0	0	DNA polymerase delta subunit 2
D K03504	2	0	0	0	0	0	0	0	0	0	0	0	0	DNA polymerase delta subunit 3
D K02324	4	0	0	0	0	0	0	0	0	0	0	0	0	DNA polymerase epsilon subunit 1 [EC:2.7.7.7]
D K02325	1	0	0	0	0	0	0	0	0	0	0	0	0	DNA polymerase epsilon subunit 2 [EC:2.7.7.7]
D K02326	1	0	0	0	0	0	0	0	0	0	0	0	0	DNA polymerase epsilon subunit 3 [EC:2.7.7.7]
D K01514	1	0	0	0	0	0	0	0	0	0	0	0	0	exopolyphosphatase [EC:3.6.1.11]
D K01524	0	0	1	1	0	0	0	1	2	2	1	2	2	exopolyphosphatase / guanosine-5'-triphosphate,3'-diphosphate pyrophosphatase [EC:3.6.1.11 3.6.1.40]
D K00951	0	1	2	4	2	2	1	0	0	1	2	1	0	GTP pyrophosphokinase [EC:2.7.6.5]
D K07816	0	0	0	0	0	0	0	0	0	0	0	3	2	putative GTP pyrophosphokinase [EC:2.7.6.5]
D K01768	2	0	0	0	0	1	1	2	0	0	0	1	1	adenylate cyclase [EC:4.6.1.1]
D K08041	3	0	0	0	0	0	0	0	0	0	0	0	0	adenylate cyclase 1 [EC:4.6.1.1]
D K08042	3	0	0	0	0	0	0	0	0	0	0	0	0	adenylate cyclase 2 [EC:4.6.1.1]
D K08043	1	0	0	0	0	0	0	0	0	0	0	0	0	adenylate cyclase 3 [EC:4.6.1.1]
D K08045	3	0	0	0	0	0	0	0	0	0	0	0	0	adenylate cyclase 5 [EC:4.6.1.1]
D K08048	9	0	0	0	0	0	0	0	0	0	0	0	0	adenylate cyclase 8 [EC:4.6.1.1]
D K08049	5	0	0	0	0	0	0	0	0	0	0	0	0	adenylate cyclase 9 [EC:4.6.1.1]
D K12318	2	0	0	0	0	0	0	0	0	0	0	0	0	guanylate cyclase soluble subunit alpha [EC:4.6.1.2]
D K12319	1	0	0	0	0	0	0	0	0	0	0	0	0	guanylate cyclase soluble subunit beta [EC:4.6.1.2]
D K12321	1	0	0	0	0	0	0	0	0	0	0	0	0	guanylate cyclase 2D/E [EC:4.6.1.2]
D K12322	1	0	0	0	0	0	0	0	0	0	0	0	0	guanylate cyclase 2F [EC:4.6.1.2]
D K12323	11	0	0	0	0	0	0	0	0	0	0	0	0	atrial natriuretic peptide receptor A [EC:4.6.1.2]
D K12324	1	0	0	0	0	0	0	0	0	0	0	0	0	atrial natriuretic peptide receptor B [EC:4.6.1.2]
D K01769	6	0	0	0	0	0	0	0	0	0	0	0	0	guanylate cyclase, other [EC:4.6.1.2]
D K13755	3	0	0	0	0	0	0	0	0	0	0	0	0	calcium/calmodulin-dependent 3',5'-cyclic nucleotide phosphodiesterase [EC:3.1.4.17]
D K18283	1	0	0	0	0	0	0	0	0	0	0	0	0	cGMP-dependent 3',5'-cyclic phosphodiesterase [EC:3.1.4.17]
D K19021	4	0	0	0	0	0	0	0	0	0	0	0	0	cGMP-inhibited 3',5'-cyclic phosphodiesterase A [EC:3.1.4.17]
D K13758	1	0	0	0	0	0	0	0	0	0	0	0	0	retinal rod rhodopsin-sensitive cGMP 3',5'-cyclic phosphodiesterase subunit delta
D K13763	1	0	0	0	0	0	0	0	0	0	0	0	0	cGMP-specific 3',5'-cyclic phosphodiesterase, invertebrate [EC:3.1.4.35]
D K13761	1	0	0	0	0	0	0	0	0	0	0	0	0	high affinity cGMP-specific 3',5'-cyclic phosphodiesterase 9 [EC:3.1.4.35]
D K18438	3	0	0	0	0	0	0	0	0	0	0	0	0	cAMP and cAMP-inhibited cGMP 3',5'-cyclic phosphodiesterase 10 [EC:3.1.4.17 3.1.4.35]
D K13298	3	0	0	0	0	0	0	0	0	0	0	0	0	dual 3',5'-cyclic-AMP and -GMP phosphodiesterase 11 [EC:3.1.4.17 3.1.4.35]
D K01939	2	1	0	1	0	1	1	1	1	1	2	1	1	adenylosuccinate synthase [EC:6.3.4.4]
D K01490	5	0	0	0	0	0	0	0	0	0	0	0	0	AMP deaminase [EC:3.5.4.6]
D K00856	5	0	0	0	0	0	0	0	0	0	0	0	0	adenosine kinase [EC:2.7.1.20]
D K01488	2	1	1	1	1	0	0	0	1	1	1	2	2	adenosine deaminase [EC:3.5.4.4]
D K19572	1	0	0	0	0	0	0	0	0	0	0	0	0	adenosine deaminase CECR1 [EC:3.5.4.4]
D K01241	0	0	0	0	0	0	0	0	0	1	0	0	0	AMP nucleosidase [EC:3.2.2.4]
D K01486	0	0	0	0	0	0	0	1	0	1	0	0	0	adenine deaminase [EC:3.5.4.2]
D K01119	0	0	0	0	0	0	0	0	2	1	0	0	0	2',3'-cyclic-nucleotide 2'-phosphodiesterase / 3'-nucleotidase [EC:3.1.4.16 3.1.3.6]
D K00939	4	1	0	1	0	0	1	2	0	1	1	1	0	adenylate kinase [EC:2.7.4.3]
D K18532	1	0	0	0	0	0	0	0	0	0	0	0	0	adenylate kinase [EC:2.7.4.3]
D K00944	2	0	0	0	0	0	0	0	0	0	0	0	0	nucleoside-triphosphate--adenylate kinase [EC:2.7.4.10]
D K10353	0	0	0	0	0	0	0	1	0	0	0	0	0	deoxyadenosine kinase [EC:2.7.1.76]
D K00962	1	1	2	0	1	1	1	0	0	1	1	1	0	polyribonucleotide nucleotidyltransferase [EC:2.7.7.8]
D K13293	2	0	0	0	0	0	0	0	0	0	0	0	0	cAMP-specific phosphodiesterase 4 [EC:3.1.4.53]
D K18437	2	0	0	0	0	0	0	0	0	0	0	0	0	high affinity cAMP-specific and IBMX-insensitive 3',5'-cyclic phosphodiesterase 8 [EC:3.1.4.53]
D K19710	0	0	0	0	0	0	0	0	0	0	0	1	1	ATP adenylyltransferase [EC:2.7.7.53]
D K01525	0	0	0	0	1	1	1	0	0	0	1	0	0	bis(5'-nucleosyl)-tetraphosphatase (symmetrical) [EC:3.6.1.41]
D K13811	6	0	0	0	0	0	0	0	0	0	0	0	0	3'-phosphoadenosine 5'-phosphosulfate synthase [EC:2.7.7.4 2.7.1.25]
D K00955	0	0	0	0	0	0	0	1	0	0	0	0	0	bifunctional enzyme CysN/CysC [EC:2.7.7.4 2.7.1.25]
D K00860	0	0	0	1	0	0	1	0	0	0	1	0	0	adenylylsulfate kinase [EC:2.7.1.25]
D K01513	5	0	0	0	0	0	0	0	0	0	0	0	0	ectonucleotide pyrophosphatase/phosphodiesterase family member 1/3 [EC:3.1.4.1 3.6.1.9]
D K04765	0	1	1	1	0	0	1	0	0	0	1	0	0	nucleoside triphosphate diphosphatase [EC:3.6.1.9]
D K00956	0	0	0	0	0	0	0	0	0	0	1	1	1	sulfate adenylyltransferase subunit 1 [EC:2.7.7.4]
D K00957	0	0	0	0	0	0	0	1	0	0	1	1	1	sulfate adenylyltransferase subunit 2 [EC:2.7.7.4]
D K00958	0	0	0	0	0	0	1	0	1	1	0	0	0	sulfate adenylyltransferase [EC:2.7.7.4]
D K00365	1	0	0	0	0	0	0	0	0	0	0	0	1	urate oxidase [EC:1.7.3.3]
D K07127	0	0	1	1	0	0	0	0	1	0	0	0	2	5-hydroxyisourate hydrolase [EC:3.5.2.17]
D K16840	0	0	1	1	0	0	0	0	0	0	0	0	0	2-oxo-4-hydroxy-4-carboxy-5-ureidoimidazoline decarboxylase [EC:4.1.1.97]
D K16841	0	0	0	0	0	0	0	0	0	0	0	0	1	allantoin racemase [EC:5.1.99.3]
D K01466	3	0	0	0	0	0	0	0	0	0	0	0	1	allantoinase [EC:3.5.2.5]
D K01477	0	0	0	1	0	0	0	0	0	0	0	0	0	allantoicase [EC:3.5.3.4]
D K14977	0	0	1	0	0	0	0	0	0	0	0	0	0	(S)-ureidoglycine aminohydrolase [EC:3.5.3.26]
D K01483	0	0	1	1	0	0	0	0	1	1	0	0	0	ureidoglycolate lyase [EC:4.3.2.3]
D K01428	0	0	2	1	1	0	0	0	0	1	1	0	1	urease subunit alpha [EC:3.5.1.5]
D K01429	0	0	0	0	0	0	0	0	0	1	1	0	1	urease subunit beta [EC:3.5.1.5]
D K01430	0	0	2	1	1	0	0	0	0	1	1	0	1	urease subunit gamma [EC:3.5.1.5]
D K00926	0	0	0	0	0	0	0	0	0	1	0	0	0	carbamate kinase [EC:2.7.2.2]
C 00240 Pyrimidine metabolism [PATH:ko00240]
D K11540	12	0	0	0	0	0	0	0	0	0	0	0	0	carbamoyl-phosphate synthase / aspartate carbamoyltransferase / dihydroorotase [EC:6.3.5.5 2.1.3.2 3.5.2.3]
D K01955	0	0	1	1	1	0	1	1	1	1	1	1	1	carbamoyl-phosphate synthase large subunit [EC:6.3.5.5]
D K01956	0	0	1	1	0	1	1	0	1	1	1	1	0	carbamoyl-phosphate synthase small subunit [EC:6.3.5.5]
D K00609	0	1	1	1	1	1	1	1	1	1	1	1	0	aspartate carbamoyltransferase catalytic subunit [EC:2.1.3.2]
D K00610	0	1	0	0	0	0	0	0	0	0	0	0	0	aspartate carbamoyltransferase regulatory subunit
D K01465	0	0	2	1	2	1	1	0	2	2	1	1	0	dihydroorotase [EC:3.5.2.3]
D K17828	0	0	0	0	0	1	1	0	0	0	0	0	0	dihydroorotate dehydrogenase (NAD+) catalytic subunit [EC:1.3.1.14]
D K00254	1	0	1	1	0	0	0	1	1	1	1	0	0	dihydroorotate dehydrogenase [EC:1.3.5.2]
D K13421	2	0	0	0	0	0	0	0	0	0	0	0	0	uridine monophosphate synthetase [EC:2.4.2.10 4.1.1.23]
D K00762	0	0	1	1	1	1	1	1	1	1	1	1	1	orotate phosphoribosyltransferase [EC:2.4.2.10]
D K01591	0	1	0	0	1	0	1	0	0	1	1	1	1	orotidine-5'-phosphate decarboxylase [EC:4.1.1.23]
D K00945	0	1	1	1	1	0	1	1	0	1	1	1	1	cytidylate kinase [EC:2.7.4.14]
D K13800	2	0	0	0	0	0	0	0	0	0	0	0	0	UMP-CMP kinase [EC:2.7.4.- 2.7.4.14]
D K09903	0	1	1	1	1	0	1	1	1	1	1	1	1	uridylate kinase [EC:2.7.4.22]
D K00940	13	1	0	1	0	0	1	1	1	1	1	1	0	nucleoside-diphosphate kinase [EC:2.7.4.6]
D K00962	1	1	2	0	1	1	1	0	0	1	1	1	0	polyribonucleotide nucleotidyltransferase [EC:2.7.7.8]
D K01510	1	0	0	0	0	0	0	0	0	0	0	0	0	apyrase [EC:3.6.1.5]
D K01511	1	0	0	0	0	0	0	0	0	0	0	0	0	ectonucleoside triphosphate diphosphohydrolase 5/6 [EC:3.6.1.6]
D K01937	43	1	1	0	0	1	1	1	1	1	1	1	1	CTP synthase [EC:6.3.4.2]
D K03040	0	0	0	0	0	0	1	4	0	1	1	1	0	DNA-directed RNA polymerase subunit alpha [EC:2.7.7.6]
D K03043	0	0	0	0	0	0	1	2	0	1	1	1	0	DNA-directed RNA polymerase subunit beta [EC:2.7.7.6]
D K03046	0	0	0	1	1	0	0	0	0	1	1	1	0	DNA-directed RNA polymerase subunit beta' [EC:2.7.7.6]
D K03060	0	0	1	2	1	1	1	1	0	1	1	1	0	DNA-directed RNA polymerase subunit omega [EC:2.7.7.6]
D K02999	1	0	0	0	0	0	0	0	0	0	0	0	0	DNA-directed RNA polymerase I subunit RPA1 [EC:2.7.7.6]
D K03002	1	0	0	0	0	0	0	0	0	0	0	0	0	DNA-directed RNA polymerase I subunit RPA2 [EC:2.7.7.6]
D K03006	238	0	0	0	0	0	0	0	0	0	0	0	0	DNA-directed RNA polymerase II subunit RPB1 [EC:2.7.7.6]
D K03010	2	0	0	0	0	0	0	0	0	0	0	0	0	DNA-directed RNA polymerase II subunit RPB2 [EC:2.7.7.6]
D K03011	2	0	0	0	0	0	0	0	0	0	0	0	0	DNA-directed RNA polymerase II subunit RPB3
D K03013	6	0	0	0	0	0	0	0	0	0	0	0	0	DNA-directed RNA polymerases I, II, and III subunit RPABC1
D K03014	8	0	0	0	0	0	0	0	0	0	0	0	0	DNA-directed RNA polymerases I, II, and III subunit RPABC2
D K03015	1	0	0	0	0	0	0	0	0	0	0	0	0	DNA-directed RNA polymerase II subunit RPB7
D K03016	1	0	0	0	0	0	0	0	0	0	0	0	0	DNA-directed RNA polymerases I, II, and III subunit RPABC3
D K03017	2	0	0	0	0	0	0	0	0	0	0	0	0	DNA-directed RNA polymerase II subunit RPB9
D K03007	3	0	0	0	0	0	0	0	0	0	0	0	0	DNA-directed RNA polymerases I, II, and III subunit RPABC5
D K03008	15	0	0	0	0	0	0	0	0	0	0	0	0	DNA-directed RNA polymerase II subunit RPB11
D K03018	19	0	0	0	0	0	0	0	0	0	0	0	0	DNA-directed RNA polymerase III subunit RPC1 [EC:2.7.7.6]
D K03021	70	0	0	0	0	0	0	0	0	0	0	0	0	DNA-directed RNA polymerase III subunit RPC2 [EC:2.7.7.6]
D K03023	3	0	0	0	0	0	0	0	0	0	0	0	0	DNA-directed RNA polymerase III subunit RPC3
D K14721	2	0	0	0	0	0	0	0	0	0	0	0	0	DNA-directed RNA polymerase III subunit RPC5
D K03020	1	0	0	0	0	0	0	0	0	0	0	0	0	DNA-directed RNA polymerases I and III subunit RPAC2
D K03024	1	0	0	0	0	0	0	0	0	0	0	0	0	DNA-directed RNA polymerase III subunit RPC7
D K03025	1	0	0	0	0	0	0	0	0	0	0	0	0	DNA-directed RNA polymerase III subunit RPC6
D K02335	0	0	0	0	1	1	1	1	0	1	1	2	1	DNA polymerase I [EC:2.7.7.7]
D K02337	0	1	0	0	0	0	1	1	1	2	1	2	2	DNA polymerase III subunit alpha [EC:2.7.7.7]
D K02338	0	0	1	0	1	1	1	1	0	1	1	0	0	DNA polymerase III subunit beta [EC:2.7.7.7]
D K02343	0	0	0	0	1	1	1	1	1	1	1	1	1	DNA polymerase III subunit gamma/tau [EC:2.7.7.7]
D K02340	0	0	1	1	0	0	1	1	0	1	1	1	1	DNA polymerase III subunit delta [EC:2.7.7.7]
D K02341	0	0	2	1	0	0	1	1	1	1	1	1	1	DNA polymerase III subunit delta' [EC:2.7.7.7]
D K02342	0	2	4	4	1	0	2	0	0	2	4	3	2	DNA polymerase III subunit epsilon [EC:2.7.7.7]
D K02339	0	1	2	0	1	0	1	0	1	1	1	0	0	DNA polymerase III subunit chi [EC:2.7.7.7]
D K02684	2	0	0	0	0	0	0	0	0	0	0	0	0	DNA primase small subunit [EC:2.7.7.-]
D K02327	2	0	0	0	0	0	0	0	0	0	0	0	0	DNA polymerase delta subunit 1 [EC:2.7.7.7]
D K02328	1	0	0	0	0	0	0	0	0	0	0	0	0	DNA polymerase delta subunit 2
D K03504	2	0	0	0	0	0	0	0	0	0	0	0	0	DNA polymerase delta subunit 3
D K02324	4	0	0	0	0	0	0	0	0	0	0	0	0	DNA polymerase epsilon subunit 1 [EC:2.7.7.7]
D K02325	1	0	0	0	0	0	0	0	0	0	0	0	0	DNA polymerase epsilon subunit 2 [EC:2.7.7.7]
D K02326	1	0	0	0	0	0	0	0	0	0	0	0	0	DNA polymerase epsilon subunit 3 [EC:2.7.7.7]
D K01494	0	0	0	0	1	0	1	1	1	1	3	1	1	dCTP deaminase [EC:3.5.4.13]
D K00876	3	0	0	0	0	0	0	0	0	0	0	0	0	uridine kinase [EC:2.7.1.48]
D K01081	12	0	1	0	1	0	1	0	1	1	0	1	1	5'-nucleotidase [EC:3.1.3.5]
D K19970	3	0	0	0	0	0	0	0	0	0	0	0	0	5'-nucleotidase [EC:3.1.3.5]
D K11751	0	0	0	0	0	0	0	0	0	0	1	0	0	5'-nucleotidase / UDP-sugar diphosphatase [EC:3.1.3.5 3.6.1.45]
D K03787	0	0	0	1	0	0	1	1	1	1	1	0	0	5'-nucleotidase [EC:3.1.3.5]
D K20881	0	0	0	0	0	1	1	0	0	0	1	0	0	5'-nucleotidase [EC:3.1.3.5]
D K00757	3	0	0	0	0	0	0	0	0	0	1	0	0	uridine phosphorylase [EC:2.4.2.3]
D K00761	2	0	1	1	1	0	0	2	1	1	1	1	1	uracil phosphoribosyltransferase [EC:2.4.2.9]
D K02825	0	0	0	0	0	0	0	0	0	0	0	1	1	pyrimidine operon attenuation protein / uracil phosphoribosyltransferase [EC:2.4.2.9]
D K00207	1	0	0	0	0	0	0	0	0	0	0	0	0	dihydropyrimidine dehydrogenase (NADP+) [EC:1.3.1.2]
D K17722	0	0	0	0	0	0	0	0	0	1	0	0	0	dihydropyrimidine dehydrogenase (NAD+) subunit PreT [EC:1.3.1.1]
D K17723	0	0	0	0	0	0	0	0	0	1	0	0	0	dihydropyrimidine dehydrogenase (NAD+) subunit PreA [EC:1.3.1.1]
D K01464	2	0	0	0	0	0	0	0	1	1	0	0	0	dihydropyrimidinase [EC:3.5.2.2]
D K01431	1	0	0	0	0	0	0	2	0	0	0	0	0	beta-ureidopropionase [EC:3.5.1.6]
D K06016	0	0	0	0	0	0	0	0	0	1	0	0	0	beta-ureidopropionase / N-carbamoyl-L-amino-acid hydrolase [EC:3.5.1.6 3.5.1.87]
D K09018	0	0	0	0	0	0	2	0	0	0	0	0	0	pyrimidine oxygenase [EC:1.14.99.46]
D K09020	0	0	0	0	0	0	0	0	1	0	0	0	0	ureidoacrylate peracid hydrolase [EC:3.5.1.110]
D K16066	0	0	1	2	1	0	0	0	0	0	0	0	0	3-hydroxy acid dehydrogenase / malonic semialdehyde reductase [EC:1.1.1.381 1.1.1.-]
D K09019	0	0	0	0	0	0	0	0	0	1	0	1	1	3-hydroxypropanoate dehydrogenase [EC:1.1.1.-]
D K00756	0	0	0	0	0	0	0	1	0	0	0	1	1	pyrimidine-nucleoside phosphorylase [EC:2.4.2.2]
D K01485	0	0	0	0	0	0	0	0	1	1	0	1	1	cytosine deaminase [EC:3.5.4.1]
D K01513	5	0	0	0	0	0	0	0	0	0	0	0	0	ectonucleotide pyrophosphatase/phosphodiesterase family member 1/3 [EC:3.1.4.1 3.6.1.9]
D K04765	0	1	1	1	0	0	1	0	0	0	1	0	0	nucleoside triphosphate diphosphatase [EC:3.6.1.9]
D K00384	0	0	1	1	1	0	1	1	1	1	1	4	2	thioredoxin reductase (NADPH) [EC:1.8.1.9]
D K00525	0	1	0	1	0	1	1	1	2	2	1	1	0	ribonucleoside-diphosphate reductase alpha chain [EC:1.17.4.1]
D K00526	0	1	0	1	1	1	1	1	0	0	1	1	0	ribonucleoside-diphosphate reductase beta chain [EC:1.17.4.1]
D K10807	2	0	0	0	0	0	0	0	0	0	0	0	0	ribonucleoside-diphosphate reductase subunit M1 [EC:1.17.4.1]
D K10808	6	0	0	0	0	0	0	0	0	0	0	0	0	ribonucleoside-diphosphate reductase subunit M2 [EC:1.17.4.1]
D K16904	2	0	0	0	0	0	0	0	0	0	0	0	0	dCTP diphosphatase [EC:3.6.1.12]
D K01520	0	0	0	2	0	0	0	0	0	1	1	1	1	dUTP pyrophosphatase [EC:3.6.1.23]
D K00560	0	0	4	1	1	1	1	1	0	0	2	1	1	thymidylate synthase [EC:2.1.1.45]
D K03465	0	0	0	0	0	0	0	0	1	1	0	0	0	thymidylate synthase (FAD) [EC:2.1.1.148]
D K01489	2	0	0	0	0	0	0	1	1	1	1	0	0	cytidine deaminase [EC:3.5.4.5]
D K00758	0	0	0	0	0	0	0	0	1	1	0	1	1	thymidine phosphorylase [EC:2.4.2.4]
D K03783	5	0	0	0	0	0	0	1	0	0	0	1	1	purine-nucleoside phosphorylase [EC:2.4.2.1]
D K03784	0	0	0	0	0	0	0	0	0	1	1	0	0	purine-nucleoside phosphorylase [EC:2.4.2.1]
D K08722	0	0	0	0	0	0	0	0	0	1	0	0	0	5'-deoxynucleotidase [EC:3.1.3.89]
D K01493	2	0	0	0	0	0	0	0	0	0	0	0	0	dCMP deaminase [EC:3.5.4.12]
D K00857	1	0	0	0	0	0	0	1	1	1	1	1	1	thymidine kinase [EC:2.7.1.21]
D K00943	1	0	1	2	1	0	1	1	1	1	1	1	1	dTMP kinase [EC:2.7.4.9]
D K01119	0	0	0	0	0	0	0	0	2	1	0	0	0	2',3'-cyclic-nucleotide 2'-phosphodiesterase / 3'-nucleotidase [EC:3.1.4.16 3.1.3.6]
D K16328	0	0	0	0	0	0	0	0	1	1	0	0	0	pseudouridine kinase [EC:2.7.1.83]
D K16329	0	0	0	0	0	0	0	0	0	1	0	0	0	pseudouridylate synthase [EC:4.2.1.70]
D K16330	5	0	0	0	0	0	0	0	0	0	0	0	0	pseudouridylate synthase / pseudouridine kinase [EC:4.2.1.70 2.7.1.83]
B Amino acid metabolism
C 00250 Alanine, aspartate and glutamate metabolism [PATH:ko00250]
D K14455	4	0	0	0	0	0	0	0	0	0	0	0	0	aspartate aminotransferase, mitochondrial [EC:2.6.1.1]
D K00812	0	0	0	1	0	0	0	2	2	2	0	5	5	aspartate aminotransferase [EC:2.6.1.1]
D K00813	0	1	0	0	1	1	1	1	1	1	1	0	0	aspartate aminotransferase [EC:2.6.1.1]
D K00278	0	0	0	1	1	1	1	0	0	0	1	1	1	L-aspartate oxidase [EC:1.4.3.16]
D K01779	0	1	1	1	0	0	0	0	0	0	0	0	0	aspartate racemase [EC:5.1.1.13]
D K00272	1	0	0	0	0	0	0	0	0	0	0	0	0	D-aspartate oxidase [EC:1.4.3.1]
D K01424	0	1	0	1	1	0	0	1	1	0	2	0	0	L-asparaginase [EC:3.5.1.1]
D K01914	0	0	0	0	0	0	0	0	0	0	1	0	0	aspartate--ammonia ligase [EC:6.3.1.1]
D K01953	0	1	0	0	0	2	2	2	0	0	1	2	0	asparagine synthase (glutamine-hydrolysing) [EC:6.3.5.4]
D K13566	5	0	0	0	0	0	0	0	0	0	0	0	0	omega-amidase [EC:3.5.1.3]
D K00814	1	0	0	0	0	0	0	0	0	0	0	0	0	alanine transaminase [EC:2.6.1.2]
D K14260	0	0	1	1	0	0	0	0	0	0	1	0	0	alanine-synthesizing transaminase [EC:2.6.1.66 2.6.1.2]
D K00830	0	0	0	0	0	0	1	0	2	2	0	0	1	alanine-glyoxylate transaminase / serine-glyoxylate transaminase / serine-pyruvate transaminase [EC:2.6.1.44 2.6.1.45 2.6.1.51]
D K00827	2	0	0	0	0	0	0	0	0	0	0	0	0	alanine-glyoxylate transaminase / (R)-3-amino-2-methylpropionate-pyruvate transaminase [EC:2.6.1.44 2.6.1.40]
D K00259	0	0	0	0	0	0	0	0	1	1	1	1	1	alanine dehydrogenase [EC:1.4.1.1]
D K01744	0	0	0	1	0	0	0	0	0	0	0	1	1	aspartate ammonia-lyase [EC:4.3.1.1]
D K01940	2	0	1	0	1	0	1	0	0	1	1	1	1	argininosuccinate synthase [EC:6.3.4.5]
D K01755	3	0	1	1	1	0	1	1	2	2	1	1	1	argininosuccinate lyase [EC:4.3.2.1]
D K01939	2	1	0	1	0	1	1	1	1	1	2	1	1	adenylosuccinate synthase [EC:6.3.4.4]
D K01756	4	1	1	1	0	0	1	1	1	1	1	1	1	adenylosuccinate lyase [EC:4.3.2.2]
D K18309	1	0	0	0	0	0	0	0	0	0	0	0	0	aspartate N-acetyltransferase [EC:2.3.1.17]
D K00609	0	1	1	1	1	1	1	1	1	1	1	1	0	aspartate carbamoyltransferase catalytic subunit [EC:2.1.3.2]
D K00610	0	1	0	0	0	0	0	0	0	0	0	0	0	aspartate carbamoyltransferase regulatory subunit
D K01580	3	0	0	0	0	1	0	1	0	0	1	0	0	glutamate decarboxylase [EC:4.1.1.15]
D K00823	0	0	0	1	0	1	0	1	1	0	0	0	0	4-aminobutyrate aminotransferase [EC:2.6.1.19]
D K07250	0	0	0	0	0	0	0	0	0	1	0	0	1	4-aminobutyrate aminotransferase / (S)-3-amino-2-methylpropionate transaminase [EC:2.6.1.19 2.6.1.22]
D K13524	1	0	0	0	0	0	0	0	0	0	0	0	0	4-aminobutyrate aminotransferase / (S)-3-amino-2-methylpropionate transaminase [EC:2.6.1.19 2.6.1.22]
D K00135	0	0	1	3	2	0	2	0	0	1	2	0	1	succinate-semialdehyde dehydrogenase / glutarate-semialdehyde dehydrogenase [EC:1.2.1.16 1.2.1.79 1.2.1.20]
D K00139	15	0	0	0	0	0	0	0	0	0	0	0	0	succinate-semialdehyde dehydrogenase [EC:1.2.1.24]
D K00264	2	0	0	0	0	0	0	0	0	0	0	0	0	glutamate synthase (NADPH/NADH) [EC:1.4.1.13 1.4.1.14]
D K00265	0	0	1	1	1	0	1	0	0	1	1	1	1	glutamate synthase (NADPH/NADH) large chain [EC:1.4.1.13 1.4.1.14]
D K00266	0	0	1	1	1	0	1	1	0	1	1	1	1	glutamate synthase (NADPH/NADH) small chain [EC:1.4.1.13 1.4.1.14]
D K15371	0	1	0	0	1	0	0	1	0	0	1	1	1	glutamate dehydrogenase [EC:1.4.1.2]
D K00261	1	0	0	0	0	0	0	1	1	1	0	0	0	glutamate dehydrogenase (NAD(P)+) [EC:1.4.1.3]
D K00262	0	0	2	1	0	0	0	0	0	1	1	1	0	glutamate dehydrogenase (NADP+) [EC:1.4.1.4]
D K13821	0	0	0	2	0	0	0	0	1	2	1	1	1	RHH-type transcriptional regulator, proline utilization regulon repressor / proline dehydrogenase / delta 1-pyrroline-5-carboxylate dehydrogenase [EC:1.5.5.2 1.2.1.88]
D K01915	9	0	1	2	2	1	3	2	5	4	2	2	1	glutamine synthetase [EC:6.3.1.2]
D K11540	12	0	0	0	0	0	0	0	0	0	0	0	0	carbamoyl-phosphate synthase / aspartate carbamoyltransferase / dihydroorotase [EC:6.3.5.5 2.1.3.2 3.5.2.3]
D K01955	0	0	1	1	1	0	1	1	1	1	1	1	1	carbamoyl-phosphate synthase large subunit [EC:6.3.5.5]
D K01956	0	0	1	1	0	1	1	0	1	1	1	1	0	carbamoyl-phosphate synthase small subunit [EC:6.3.5.5]
D K01425	6	0	0	0	0	0	0	0	0	0	1	1	0	glutaminase [EC:3.5.1.2]
D K00820	11	0	1	0	1	1	1	0	1	1	1	1	1	glucosamine--fructose-6-phosphate aminotransferase (isomerizing) [EC:2.6.1.16]
D K00764	2	0	1	1	0	0	1	1	1	1	1	1	1	amidophosphoribosyltransferase [EC:2.4.2.14]
C 00260 Glycine, serine and threonine metabolism [PATH:ko00260]
D K00928	0	1	0	1	0	1	1	1	1	1	2	1	1	aspartate kinase [EC:2.7.2.4]
D K12524	0	0	0	0	0	0	0	0	0	0	2	0	0	bifunctional aspartokinase / homoserine dehydrogenase 1 [EC:2.7.2.4 1.1.1.3]
D K00133	0	0	1	1	1	1	1	1	1	1	1	1	0	aspartate-semialdehyde dehydrogenase [EC:1.2.1.11]
D K00003	0	0	1	1	1	1	2	1	1	1	0	2	1	homoserine dehydrogenase [EC:1.1.1.3]
D K00872	0	0	0	0	0	0	0	0	0	0	1	1	0	homoserine kinase [EC:2.7.1.39]
D K02204	0	0	2	0	0	0	0	1	0	0	0	0	0	homoserine kinase type II [EC:2.7.1.39]
D K02203	0	0	0	0	0	0	1	0	0	0	0	0	0	phosphoserine / homoserine phosphotransferase [EC:3.1.3.3 2.7.1.39]
D K01733	0	0	1	0	1	1	2	1	1	1	1	1	1	threonine synthase [EC:4.2.3.1]
D K01620	3	0	0	0	0	0	0	1	1	1	1	1	0	threonine aldolase [EC:4.1.2.48]
D K00600	4	0	0	2	1	1	1	1	1	1	1	3	0	glycine hydroxymethyltransferase [EC:2.1.2.1]
D K00830	0	0	0	0	0	0	1	0	2	2	0	0	1	alanine-glyoxylate transaminase / serine-glyoxylate transaminase / serine-pyruvate transaminase [EC:2.6.1.44 2.6.1.45 2.6.1.51]
D K00018	0	1	1	1	0	0	0	1	0	0	1	0	0	glycerate dehydrogenase [EC:1.1.1.29]
D K12972	0	1	0	0	0	0	0	0	1	1	1	0	0	glyoxylate/hydroxypyruvate reductase A [EC:1.1.1.79 1.1.1.81]
D K00049	1	0	0	0	0	0	0	0	0	0	0	0	0	glyoxylate/hydroxypyruvate reductase [EC:1.1.1.79 1.1.1.81]
D K00865	0	1	0	1	1	0	0	0	0	0	0	1	1	glycerate 2-kinase [EC:2.7.1.165]
D K11529	1	0	0	0	0	0	0	1	1	1	0	0	0	glycerate 2-kinase [EC:2.7.1.165]
D K01834	4	0	0	0	0	0	0	0	0	0	0	4	3	2,3-bisphosphoglycerate-dependent phosphoglycerate mutase [EC:5.4.2.11]
D K15633	0	0	2	1	0	1	1	1	0	1	1	0	0	2,3-bisphosphoglycerate-independent phosphoglycerate mutase [EC:5.4.2.12]
D K15635	0	0	0	0	0	0	0	1	0	0	0	0	0	2,3-bisphosphoglycerate-independent phosphoglycerate mutase [EC:5.4.2.12]
D K15918	0	0	0	0	0	1	1	0	0	0	1	0	0	D-glycerate 3-kinase [EC:2.7.1.31]
D K00058	1	1	1	1	1	2	2	2	0	1	1	1	1	D-3-phosphoglycerate dehydrogenase [EC:1.1.1.95]
D K00831	3	0	0	0	1	1	1	1	0	1	1	1	1	phosphoserine aminotransferase [EC:2.6.1.52]
D K01079	1	0	1	2	1	0	1	0	0	1	1	1	0	phosphoserine phosphatase [EC:3.1.3.3]
D K16066	0	0	1	2	1	0	0	0	0	0	0	0	0	3-hydroxy acid dehydrogenase / malonic semialdehyde reductase [EC:1.1.1.381 1.1.1.-]
D K00639	1	1	0	0	0	0	0	3	0	1	1	1	1	glycine C-acetyltransferase [EC:2.3.1.29]
D K00060	0	1	0	0	0	0	0	1	0	1	1	1	1	threonine 3-dehydrogenase [EC:1.1.1.103]
D K15789	1	0	0	0	0	0	0	0	0	0	0	0	0	threonine 3-dehydrogenase [EC:1.1.1.103]
D K00643	5	0	0	0	0	0	0	0	1	1	0	0	0	5-aminolevulinate synthase [EC:2.3.1.37]
D K00274	1	0	3	3	1	0	0	0	0	2	1	1	1	monoamine oxidase [EC:1.4.3.4]
D K00281	2	0	0	0	0	1	1	0	0	1	1	4	1	glycine dehydrogenase [EC:1.4.4.2]
D K00605	1	0	0	1	0	1	1	0	1	1	1	1	0	aminomethyltransferase [EC:2.1.2.10]
D K00382	4	1	0	2	0	1	1	3	1	2	2	3	2	dihydrolipoamide dehydrogenase [EC:1.8.1.4]
D K02437	1	0	0	0	0	1	1	1	0	1	1	2	1	glycine cleavage system H protein
D K00827	2	0	0	0	0	0	0	0	0	0	0	0	0	alanine-glyoxylate transaminase / (R)-3-amino-2-methylpropionate-pyruvate transaminase [EC:2.6.1.44 2.6.1.40]
D K00613	0	0	0	0	0	1	0	1	1	1	0	0	0	glycine amidinotransferase [EC:2.1.4.1]
D K08688	0	0	0	0	0	0	0	0	0	0	0	1	1	creatinase [EC:3.5.3.3]
D K00998	0	0	0	0	0	0	0	0	0	0	1	0	0	CDP-diacylglycerol---serine O-phosphatidyltransferase [EC:2.7.8.8]
D K17103	0	0	0	1	0	1	1	0	0	0	0	0	0	CDP-diacylglycerol---serine O-phosphatidyltransferase [EC:2.7.8.8]
D K00499	0	0	0	0	1	0	0	0	1	0	0	0	0	choline monooxygenase [EC:1.14.15.7]
D K00108	5	0	2	3	2	0	2	0	3	1	2	1	1	choline dehydrogenase [EC:1.1.99.1]
D K00130	0	0	1	2	1	0	1	0	1	1	1	0	0	betaine-aldehyde dehydrogenase [EC:1.2.1.8]
D K14085	2	0	0	0	0	0	0	0	0	0	0	0	0	aldehyde dehydrogenase family 7 member A1 [EC:1.2.1.31 1.2.1.8 1.2.1.3]
D K00544	25	0	0	0	0	0	0	0	1	1	0	0	0	betaine-homocysteine S-methyltransferase [EC:2.1.1.5]
D K00315	1	0	0	0	0	0	0	0	2	2	0	0	0	dimethylglycine dehydrogenase [EC:1.5.8.4]
D K00301	0	0	0	0	0	0	0	0	0	0	0	1	0	sarcosine oxidase [EC:1.5.3.1]
D K00302	0	0	0	0	0	0	0	0	2	2	0	1	0	sarcosine oxidase, subunit alpha [EC:1.5.3.1]
D K00303	0	0	0	0	0	0	0	0	4	2	0	1	1	sarcosine oxidase, subunit beta [EC:1.5.3.1]
D K00305	0	0	0	0	0	0	0	0	2	2	0	1	0	sarcosine oxidase, subunit gamma [EC:1.5.3.1]
D K00304	0	0	0	0	0	0	0	0	2	2	0	1	1	sarcosine oxidase, subunit delta [EC:1.5.3.1]
D K00306	52	0	0	0	0	0	0	0	0	0	0	0	0	sarcosine oxidase / L-pipecolate oxidase [EC:1.5.3.1 1.5.3.7]
D K00314	4	0	0	0	0	0	0	0	0	0	0	0	0	sarcosine dehydrogenase [EC:1.5.8.3]
D K00552	12	0	0	0	0	0	0	0	0	0	0	0	0	glycine N-methyltransferase [EC:2.1.1.20]
D K01697	4	0	0	0	0	1	1	0	0	0	0	1	1	cystathionine beta-synthase [EC:4.2.1.22]
D K01758	2	0	0	0	0	0	0	0	0	1	0	0	0	cystathionine gamma-lyase [EC:4.4.1.1]
D K01752	0	1	0	1	0	0	0	1	1	1	1	2	2	L-serine dehydratase [EC:4.3.1.17]
[truncated: 27,521 more rows]
